# Supplementary material for: DNGR-1 signalling limits dendritic cell activation for optimal antigen cross-presentation
Source: EMBO J. 2025 Oct 29;44(23):6857–91. doi: 10.1038/s44318-025-00620-z (PMC12669754; doi:10.1038/s44318-025-00620-z)
Supplement: Supplementary file 2 — Source data Fig. 1 [file 44318_2025_620_MOESM2_ESM.zip]

Archive with 43 entries (29 files):
- Figure 1/.DS_Store
- Figure 1/1A/
- Figure 1/1A/Figure 1A.xlsx
- Figure 1/1B/
- Figure 1/1B/Figure 1B.xlsx
- Figure 1/1C/
- Figure 1/1C/Figure 1C.xlsx
- Figure 1/1D/
- Figure 1/1D/Figure 1D.xlsx
- Figure 1/1E/
- Figure 1/1E/Figure 1E.xlsx
- Figure 1/1F/
- Figure 1/1F/Figure 1F.xlsx
- Figure 1/1G/
- Figure 1/1G/C9 LMC_2 Zoom 2-Deconvolv-Gauss-02_Maximum intensity projection_c2+4+5.tif
- Figure 1/1G/C9 LMC_2 Zoom 2-Deconvolv-Gauss-02_Maximum intensity projection_c5 copy.tif
- Figure 1/1G/C9 LMC_2 Zoom 2-Deconvolv-Gauss-02_Maximum intensity projection_c5.tif
- Figure 1/1G/C9 LMC_2 Zoom 2-Deconvolv-Gauss-02_z08c3.tif
- Figure 1/1G/C9 LMC_2 Zoom 2-Measure_c5.tif
- Figure 1/1G/KO LMC_5 Zoom 2-Deconvolv-Gauss-02_Maximum intensity projection_c2+4+5.tif
- Figure 1/1G/KO LMC_5 Zoom 2-Deconvolv-Gauss-02_Maximum intensity projection_c5 copy.tif
- Figure 1/1G/KO LMC_5 Zoom 2-Deconvolv-Gauss-02_Maximum intensity projection_c5.tif
- Figure 1/1G/KO LMC_5 Zoom 2-Deconvolv-Gauss-02_z14c3.tif
- Figure 1/1G/KO LMC_5 Zoom 2-Measure_c5.tif
- Figure 1/1H/
- Figure 1/1H/Figure 1H.xlsx
- Figure 1/1I/
- Figure 1/1I/Figure 1I.xlsx
- Figure 1/1J/
- Figure 1/1J/PSyk525 15 min C9-Deconvolv-01-Gauss-02_z16c3.tif
- Figure 1/1J/PSyk525 15 min C9-Deconvolv-01-Gauss-02-Create Image Subset-01_Maximum intensity projection_c2 copy.tif
- Figure 1/1J/PSyk525 15 min C9-Deconvolv-01-Gauss-02-Create Image Subset-01_Maximum intensity projection_c2.tif
- Figure 1/1J/PSyk525 15 min C9-Deconvolv-01-Gauss-02-Create Image Subset-01_Maximum intensity projection_c2+4.tif
- Figure 1/1J/PSyk525 15 min C9-Measure_c2.tif
- Figure 1/1K/
- Figure 1/1K/Figure 1K.xlsx
- Figure 1/1L/
- Figure 1/1L/Figure 1L.xlsx
- Figure 1/1M/
- Figure 1/1M/Figure 1M.xlsx
- Figure 1/1N/
- Figure 1/1N/.DS_Store
- Figure 1/1N/Figure 1N.xlsx
