# Supplementary material for: DNGR-1 signalling limits dendritic cell activation for optimal antigen cross-presentation
Source: EMBO J. 2025 Oct 29;44(23):6857–91. doi: 10.1038/s44318-025-00620-z (PMC12669754; doi:10.1038/s44318-025-00620-z)
Supplement: Supplementary file 2 — Source data Fig. 1 [file 44318_2025_620_MOESM2_ESM.zip › Figure 1/1A/Figure 1A.xlsx]

## Sheet: Figure 1A
FIGURE	1A		Dead cells-OVA : BM-Flt3L cDC1	C9KI-Cre		WT
			1:1	0.0408417	0.0274118	1.01634	1.27517
Samples	Biological		1:3	0.0530507	0.0432835	0.908902	0.972388
n #	2		1:9	0.0322954	0.116538	0.234965	0.222756
			1:27	0.02497	0.037179	0.0603761	0.0811314
Individual mice
			SIINFEKL (pM) : BM-Flt3L cDC1	C9KI-Cre		WT
			50	24.5977	23.7455	24.2426	23.5252
			10	23.3871	22.1062	24.6349	22.6446
			2	5.72945	4.56654	4.35968	4.025
			0.4	0.023377	0	0.024853	0
