# Supplementary material for: DNGR-1 signalling limits dendritic cell activation for optimal antigen cross-presentation
Source: EMBO J. 2025 Oct 29;44(23):6857–91. doi: 10.1038/s44318-025-00620-z (PMC12669754; doi:10.1038/s44318-025-00620-z)
Supplement: Supplementary file 2 — Source data Fig. 1 [file 44318_2025_620_MOESM2_ESM.zip › Figure 1/1B/Figure 1B.xlsx]

## Sheet: Figure 1B
FIGURE	1B		Dead cells : BM-Flt3L cDC1	C9KI-Cre			WT
			9:1	5.9428	5.5104	5.678	6.1957	5.8474	5.593
Samples	Biological		3:1	3.0222	2.86	2.9088	3.5636	3.6498	3.39
n #	3		1:1	1.54	1.3635	1.5456	1.6577	1.6445	1.68
			1:3	0.51876	0.59924	0.54002	0.66834	0.68808	0.81144
Individual mice			None	0.0071258	0.0058357	0.01105	0.0080114	0.00803	0.0111
