# Supplementary material for: DNGR-1 signalling limits dendritic cell activation for optimal antigen cross-presentation
Source: EMBO J. 2025 Oct 29;44(23):6857–91. doi: 10.1038/s44318-025-00620-z (PMC12669754; doi:10.1038/s44318-025-00620-z)
Supplement: Supplementary file 2 — Source data Fig. 1 [file 44318_2025_620_MOESM2_ESM.zip › Figure 1/1D/Figure 1D.xlsx]

## Sheet: Figure 1D
FIGURE	1D		Dead cells-OVA : MuTuDC	C9 KO				KO/C9				KO/C9(2WA)				KO/C9(Y7F)
			4:1	0.0568556	0.049672	0	0	11.6899	10.7641	11.2071	10.8563	0.0741248	0.0634648	0.0699072	0.0703244	0.0677288	0.0542614	0	0
Samples	Biological		2:1	0.0159212	0.0190064	0	0	7.57068	7.09465	6.72867	7.0831	0.0174136	0.024236	0.0108706	0.00732419	0.021038	0.0185891	0	0
n #	3 to 4		1:1	0.006114	0	0	0	3.28403	2.56162	4.41379	3.74923	0.003982	0	0	0	0.0027028	0	0	0
			1:2	0.0073932	0	0	0	1.51898	0.988113	1.6979	1.21267	0	0	0	0	0	0	0	0
Individually treated batches of cells			1:4	0	0	0	0	0.292015	0.552332	0.448952	0.436226	0	0	0	0	0	0	0	0
			1:8	0.0054744	0	0	0	0.0803076	0.126998	0.175881	0.142712	0	0	0	0	0	0	0	0
			SIINFEKL (pM) : MuTuDC	C9 KO			KO/C9			KO/C9(2WA)			KO/C9(Y7F)
			100	12.5343	12.6949	12.5927	12.984	13.1509	12.5095	12.5056	12.6174	12.1895	12.4171	12.538	12.4593
			10	12.3453	12.2888	12.3025	11.9267	11.9953	11.0617	12.1205	11.9602	11.4205	12.6491	12.7577	12.6955
			1	0	0	0	0.082866	0.0964007	0.0421048	0.0457692	0.0584336	0.0151185	0.0218159	0	0
			0.1	0	0	0	0.01784	0.0169203	0	0	0	0	0	0	0
