# Supplementary material for: DNGR-1 signalling limits dendritic cell activation for optimal antigen cross-presentation
Source: EMBO J. 2025 Oct 29;44(23):6857–91. doi: 10.1038/s44318-025-00620-z (PMC12669754; doi:10.1038/s44318-025-00620-z)
Supplement: Supplementary file 2 — Source data Fig. 1 [file 44318_2025_620_MOESM2_ESM.zip › Figure 1/1E/Figure 1E.xlsx]

## Sheet: Figure 1E
FIGURE	1E		DNGR-1L-OVA Beads : MuTuDC	C9 KO		KO/C9		KO/C9(2WA)		KO/C9(Y7F)
			10:1	0.167666	0.159345	4.08327	4.6526	0.283856	0.283856	0.005	0
Samples	Biological		5:1	0.411665	0.402951	3.63013	3.04918	0	0.132809	0.190904	0.210154
n #	2		2.5:1	0.097952	0	1.15528	0.957758	0.097952	0.144428	0.458141	0.470421
			1.25:1	0.097952	0	0.492998	0.341951	0.446522	0.167666	0.051476	0
Individually treated batches of cells			0.625:1	0.005	0	0.760235	0.016619	0.097952	0.063095	0.063095	0
			0.3125:1	0	0	0.597569	0.295475	0.051476	0.074714	0.132809	0.125901
