# Supplementary material for: DNGR-1 signalling limits dendritic cell activation for optimal antigen cross-presentation
Source: EMBO J. 2025 Oct 29;44(23):6857–91. doi: 10.1038/s44318-025-00620-z (PMC12669754; doi:10.1038/s44318-025-00620-z)
Supplement: Supplementary file 2 — Source data Fig. 1 [file 44318_2025_620_MOESM2_ESM.zip › Figure 1/1F/Figure 1F.xlsx]

## Sheet: Figure 1F
FIGURE	1F		Dead cells : MuTuDC	C9 KO		KO/C9
			4:1	10.3994	11.0738	10.2938	11.2514
Samples	Biological		2:1	4.38912	4.46464	5.14494	5.3853
n #	2		1:1	1.56658	1.77675	1.80252	2.135
			4:1+CD	2.27215	1.49687	2.25597	2.04343
Individually treated batches of cells
