# Supplementary material for: DNGR-1 signalling limits dendritic cell activation for optimal antigen cross-presentation
Source: EMBO J. 2025 Oct 29;44(23):6857–91. doi: 10.1038/s44318-025-00620-z (PMC12669754; doi:10.1038/s44318-025-00620-z)
Supplement: Supplementary file 2 — Source data Fig. 1 [file 44318_2025_620_MOESM2_ESM.zip › Figure 1/1H/Figure 1H.xlsx]

## Sheet: Figure 1H
FIGURE	1F		C9 KO	KO/C9
			0	0.0714286
Samples	Field of View		0	0.103448
n #	5		0	0.0882353
			0	0.0333333
			0	0.0740741
