# Supplementary material for: DNGR-1 signalling limits dendritic cell activation for optimal antigen cross-presentation
Source: EMBO J. 2025 Oct 29;44(23):6857–91. doi: 10.1038/s44318-025-00620-z (PMC12669754; doi:10.1038/s44318-025-00620-z)
Supplement: Supplementary file 2 — Source data Fig. 1 [file 44318_2025_620_MOESM2_ESM.zip › Figure 1/1I/Figure 1I.xlsx]

## Sheet: Figure 1I
FIGURE	1I		Dilution	Control				DNGR-1L
			0.001	0.1174				0.2442	0.2568	0.2447	0.2819
Samples	Biological		0.002	0.1215				0.3343	0.3147	0.3277	0.3695
n #	1 to 4		0.003	0.112				0.4376	0.5106	0.5145	0.4752
			0.00625	0.1461				0.7025	0.6964	0.6931	0.657
Individual stimulations			0.0125	0.1186				0.8392	0.9213	0.8598	0.9901
			0.025	0.1324				0.9304	1.0102	0.9861	1.113
			0.05	0.1335				0.9262	0.9563	0.9344	1.0962
			0.1	0.1707				0.9546	0.8577	0.9484	1.032
			Dilution	Control				α-DNGR-1 IgG
			0.5	1.176				1.232	0.987	1.516	1.036
			1	0.884				3.331	1.283	1.923	2.228
			2	0.913				2.009	1.822	1.91	3.332
			4	0.919				3.383	4.052	4.007	4.128
			8	0.986				3.871	4.246	4.483	3.671
			16	0.928				5.998	5.689	4.641	4.843
			32	0.892				6.375	5.695	6.395	4.364
			64	1.023				6.321	6.172	6.687	6.043
