# Supplementary material for: DNGR-1 signalling limits dendritic cell activation for optimal antigen cross-presentation
Source: EMBO J. 2025 Oct 29;44(23):6857–91. doi: 10.1038/s44318-025-00620-z (PMC12669754; doi:10.1038/s44318-025-00620-z)
Supplement: Supplementary file 2 — Source data Fig. 1 [file 44318_2025_620_MOESM2_ESM.zip › Figure 1/1K/Figure 1K.xlsx]

## Sheet: Figure 1K
FIGURE	1K		CD40 MFI	Control			200 U/mL IFN-α			DNGR-1L 0.025 µM				Values *(10^2)
			WT	1.44	1.57	1.76	2.65	2.57	2.74	1.58	1.34	1.54
Samples	Biological		C9KI-Cre	1.83	1.67	1.72	2.87	3.37	3.26	1.73	1.45	1.64
n #	3
			CD86 MFI	Control			200 U/mL IFN-α			DNGR-1L 0.025 µM				Values *(10^3)
Individually treated batches of cells			WT	1.941	1.983	1.934	10.524	9.863	11.363	2.072	2.04	2.143
			C9KI-Cre	2.126	2.23	2.143	10.248	9.472	9.065	2.466	2.472	2.381
			CCR7 MFI	Control			200 U/mL IFN-α			DNGR-1L 0.025 µM				Values *(10^2)
			WT	2.23	2.49	2.68	3.67	3.88	3.84	2.64	2.83	2.61
			C9KI-Cre	3.24	2.96	3.26	4.98	5.08	5.9	3.31	3.21	3.34
