# Supplementary material for: DNGR-1 signalling limits dendritic cell activation for optimal antigen cross-presentation
Source: EMBO J. 2025 Oct 29;44(23):6857–91. doi: 10.1038/s44318-025-00620-z (PMC12669754; doi:10.1038/s44318-025-00620-z)
Supplement: Supplementary file 2 — Source data Fig. 1 [file 44318_2025_620_MOESM2_ESM.zip › Figure 1/1L/Figure 1L.xlsx]

## Sheet: Figure 1L
FIGURE	1L		IL-12 p40 ng/mL	Control			Poly(I:C) 10 µg/mL			DNGR-1L 0.02 µM
			WT	0.157991	0.159191	0.161646	0.850913	2.17795	1.17041	0.135233	0.139278	0.12849
Samples	Biological		C9KI-Cre	0.188248	0.214814	0.192884	2.83386	2.98914	1.92457	0.203251	0.19417	0.182472
n #	3
Individually treated batches of cells
