# Supplementary material for: DNGR-1 signalling limits dendritic cell activation for optimal antigen cross-presentation
Source: EMBO J. 2025 Oct 29;44(23):6857–91. doi: 10.1038/s44318-025-00620-z (PMC12669754; doi:10.1038/s44318-025-00620-z)
Supplement: Supplementary file 2 — Source data Fig. 1 [file 44318_2025_620_MOESM2_ESM.zip › Figure 1/1M/Figure 1M.xlsx]

## Sheet: Figure 1M
FIGURE	1M		CD40 MFI	Control				Poly(I:C) 3 µg/mL				Poly(I:C) 10 µg/mL				DNGR-1L 0.01 µM				DNGR-1L 0.03 µM					Values *(10^2)
			C9 KO	2.42	2.42	3.45	2.7	4.96	4.96	5.45	5.68	4.96	5.57	6.26	6.25	2.22	2.13	2.99	2.46	2.39	2.23	2.97	2.58
Samples	Biological		KO/C9	3.34	3.6	3.24	4	7.14	6.55	5.62	7.2	7.05	7.76	5.82	8.38	3.83	3.72	3.09	4.08	3.9	4.11	2.85	4.38
n #	2+2		KO/C9(2WA)	2.8	2.76	3.75	3.19	4.82	4.54	7.84	5.41	5.02	5.29	7.62	6.12	2.59	2.3	4.14	2.72	2.4	2.61	4.19	3.12
			KO/C9(Y7F)	3.14	2.95	2.72	3.4	4.52	4.84	5.55	5.84	5.29	5.18	5.52	5.99	2.55	2.68	2.55	3.19	2.59	2.58	2.72	2.98
Individually treated batches of cells
Combined data from 2 experiments			CD86 MFI	Control				Poly(I:C) 3 µg/mL				Poly(I:C) 10 µg/mL				DNGR-1L 0.01 µM				DNGR-1L 0.03 µM					Values *(10^2)
			C9 KO	4.95	5.05	3.17	3.4	16.73	15.91	11.51	15.81	21.11	20.9	14.01	21.01	4.61	4.65	2.83	3.05	4.73	4.68	3.02	3.16
			KO/C9	5.44	5.33	3.82	3.56	19.14	17.75	14.86	16.76	22.89	24.01	18.33	23.27	6.81	6.13	3.89	4.08	6.78	7.03	3.75	4.68
			KO/C9(2WA)	5.27	5.15	3.68	3.63	14.64	13.38	18.47	13.62	17.49	16.68	21.89	17	5.21	5.28	4.6	3.9	5.2	5.38	4.36	3.99
			KO/C9(Y7F)	4.68	4.55	3.33	3.16	12.08	11.93	16.14	11.5	14	14.69	21.08	14.65	4.13	4.12	3.1	2.75	4.41	4.44	3.11	2.97
			I-A/E MFI	Control				Poly(I:C) 3 µg/mL				Poly(I:C) 10 µg/mL				DNGR-1L 0.01 µM				DNGR-1L 0.03 µM					Values *(10^3)
			C9 KO	5.305	5.654	9.836	8.137	20.271	19.676	22.619	23.301	20.568	22.667	25.301	25.861	5.246	4.569	8.956	7.13	5.463	5.46	9.243	8.094
			KO/C9	8.728	9.285	10.232	12.79	30.318	27.316	24.125	30.242	30.776	33.26	23.241	35.59	10.961	10.128	10.261	13.831	11.346	11.792	10.153	15.227
			KO/C9(2WA)	6.939	6.874	12.268	10.518	18.847	16.234	33.359	24.715	19.359	19.877	32.971	21.686	6.556	6.26	14.523	9.358	6.771	6.838	14.789	10.619
			KO/C9(Y7F)	6.949	6.785	7.725	10.026	16.891	17.902	23.585	23.554	19.475	20.842	23.605	25.366	6.272	6.34	7.729	9.24	6.342	6.375	7.935	9.458
