# Supplementary material for: DNGR-1 signalling limits dendritic cell activation for optimal antigen cross-presentation
Source: EMBO J. 2025 Oct 29;44(23):6857–91. doi: 10.1038/s44318-025-00620-z (PMC12669754; doi:10.1038/s44318-025-00620-z)
Supplement: Supplementary file 2 — Source data Fig. 1 [file 44318_2025_620_MOESM2_ESM.zip › Figure 1/1N/Figure 1N.xlsx]

## Sheet: Figure 1N
FIGURE	1N		IL-12 p40 MFI	Control				Poly(I:C) 3 µg/mL				Poly(I:C) 10 µg/mL				DNGR-1L 0.01 µM				DNGR-1L 0.03 µM					Values *(10^2)
			C9 KO	2.42	2.49	2.16	1.89	6.18	6.12	4.9	5.28	6.32	6.73	5.59	5.76	2.27	2.04	2	1.55	2.37	2.42	2.04	1.86
Samples	Biological		KO/C9	3.81	3.91	2.39	3.22	8.62	7.93	5.06	6.41	8.8	9.29	5.41	7.32	4	3.82	1.96	2.96	4.14	4.29	2.14	3.27
n #	2+2		KO/C9(2WA)	3.03	3.02	3.09	2.39	5.98	5.5	6.93	4.6	6.25	6.37	7.06	5.51	2.67	2.58	2.9	1.99	2.8	2.83	3.03	2.26
			KO/C9(Y7F)	2.9	2.94	1.92	2.37	5.61	5.84	5.15	5.16	6.24	6.5	5.39	5.7	2.52	2.55	1.77	2.15	2.58	2.67	1.9	2.14
Individually treated batches of cells
Combined data from 2 experiments
