# Supplementary material for: DNGR-1 signalling limits dendritic cell activation for optimal antigen cross-presentation
Source: EMBO J. 2025 Oct 29;44(23):6857–91. doi: 10.1038/s44318-025-00620-z (PMC12669754; doi:10.1038/s44318-025-00620-z)
Supplement: Supplementary file 3 — Source data Fig. 2 [file 44318_2025_620_MOESM3_ESM.zip]

Archive with 19 entries (10 files):
- Figure 2/.DS_Store
- Figure 2/2A/
- Figure 2/2A/Figure 2A.xlsx
- Figure 2/2B/
- Figure 2/2B/Figure 2B.xlsx
- Figure 2/2C/
- Figure 2/2C/Figure 2C.xlsx
- Figure 2/2D/
- Figure 2/2D/Figure 2D.xlsx
- Figure 2/2E/
- Figure 2/2E/Figure 2E.xlsx
- Figure 2/2F/
- Figure 2/2F/Figure 2F.xlsx
- Figure 2/2G/
- Figure 2/2G/Figure 2G.xlsx
- Figure 2/2H/
- Figure 2/2H/Figure 2H.xlsx
- Figure 2/2I/
- Figure 2/2I/Figure 2I.xlsx
