# Supplementary material for: DNGR-1 signalling limits dendritic cell activation for optimal antigen cross-presentation
Source: EMBO J. 2025 Oct 29;44(23):6857–91. doi: 10.1038/s44318-025-00620-z (PMC12669754; doi:10.1038/s44318-025-00620-z)
Supplement: Supplementary file 3 — Source data Fig. 2 [file 44318_2025_620_MOESM3_ESM.zip › Figure 2/2B/Figure 2B.xlsx]

## Sheet: Figure 2B
FIGURE	2B
Original drawing generated in Adobe Illustrator shown in figure
