# Supplementary material for: DNGR-1 signalling limits dendritic cell activation for optimal antigen cross-presentation
Source: EMBO J. 2025 Oct 29;44(23):6857–91. doi: 10.1038/s44318-025-00620-z (PMC12669754; doi:10.1038/s44318-025-00620-z)
Supplement: Supplementary file 3 — Source data Fig. 2 [file 44318_2025_620_MOESM3_ESM.zip › Figure 2/2E/Figure 2E.xlsx]

## Sheet: Figure 2E
FIGURE	2E		CD86 MFI	Control		DNGR-1L 3 nM		DNGR-1L 12 nM			Values *(10^2)
			C9 KO	5	5.14	5.19	5.33	5.1	5.33
Samples	Biological		KO/C7::C9	7.28	7.64	10.03	9.68	15.06	16.35
n #	2		KO/C9	5.88	6.42	7.03	7.01	8.06	8.44
			KO/C9(I6G)	6.33	6.35	7.17	7.31	12.36	11.52
Individually treated batches of cells			KO/C9(2WA)	5.84	6.09	5.85	5.98	6.06	6.07
			KO/C9(Y7F)	5.99	6.11	5.96	6.28	5.99	5.98
			CCR7 MFI	Control		DNGR-1L 3 nM		DNGR-1L 12 nM			Values *(10^2)
			C9 KO	0.985	0.908	0.893	0.949	0.867	0.886
			KO/C7::C9	1.04	1.06	1.64	1.62	2.39	2.4
			KO/C9	0.831	0.786	1.05	1.04	1.27	1.32
			KO/C9(I6G)	0.991	0.936	1.22	1.23	1.94	1.75
			KO/C9(2WA)	1.1	1.04	1.05	0.999	1.02	1.02
			KO/C9(Y7F)	1.34	1.39	1.33	1.48	1.43	1.35
			CCL22 (pg/mL)	Control		DNGR-1L 3 nM		DNGR-1L 12 nM
			C9 KO	19.59	22.6	33.78	22.83	22.48	29.78
			KO/C7::C9	117.55	34.13	280.44	187.21	333.09	475.72
			KO/C9	77.32	96.25	119.36	98.55	159.17	160.53
			KO/C9(I6G)	88.85	29.9	194.81	115.74	388.36	452.59
			KO/C9(2WA)	21.77	33.18	39.59	23.87	26.89	39.59
			KO/C9(Y7F)	31.96	49.82	70.23	39.03	52.37	75.09
