# Supplementary material for: DNGR-1 signalling limits dendritic cell activation for optimal antigen cross-presentation
Source: EMBO J. 2025 Oct 29;44(23):6857–91. doi: 10.1038/s44318-025-00620-z (PMC12669754; doi:10.1038/s44318-025-00620-z)
Supplement: Supplementary file 3 — Source data Fig. 2 [file 44318_2025_620_MOESM3_ESM.zip › Figure 2/2F/Figure 2F.xlsx]

## Sheet: Figure 2F
FIGURE	2F		Original flow plots depicted in figure
Samples	Biological		CCR7 MFI	Control		Zym-D 6.25 µg/mL		Zym-D 25 µg/mL		Zym-D 100 µg/mL			Values *(10^2)
n #	2		EV	1.22	1.23	1.21	1.19	1.2	1.22	1.29	1.28
			C7	1.45	1.44	1.41	1.41	1.61	1.54	1.95	1.92
Individually treated batches of cells			C9::C7	1.21	1.19	1.15	1.15	1.16	1.22	1.37	1.38
			C9(I6G)::C7	1.2	1.17	1.24	1.26	1.33	1.3	1.58	1.57
			C9(Y7F)::C7	1.26	1.26	1.26	1.25	1.34	1.3	1.39	1.41
			TNF-α (pg/mL)	Control		Zym-D 6.25 µg/mL		Zym-D 25 µg/mL		Zym-D 100 µg/mL
			EV	50.3358	44.2942	52.4935	47.7465	55.5143	62.4189	64.1451	52.0619
			C7	15.8126	15.7237	109.025	98.2367	213.458	222.52	370.107	323.932
			C9::C7	17.5387	15.8126	19.2649	45.5888	28.3272	33.5057	55.0827	39.9788
			C9(I6G)::C7	27.4642	18.4018	67.5974	66.7343	157.358	142.685	215.184	195.765
			C9(Y7F)::C7	0	0	8.90794	0	3.29792	0	0	3.29792
