# Supplementary material for: DNGR-1 signalling limits dendritic cell activation for optimal antigen cross-presentation
Source: EMBO J. 2025 Oct 29;44(23):6857–91. doi: 10.1038/s44318-025-00620-z (PMC12669754; doi:10.1038/s44318-025-00620-z)
Supplement: Supplementary file 3 — Source data Fig. 2 [file 44318_2025_620_MOESM3_ESM.zip › Figure 2/2G/Figure 2G.xlsx]

## Sheet: Figure 2G
FIGURE	2G		Genes	Log2 Fold Change	-Log10(p-adj value)		KO/C9 MuTuDC			Genes	Log2 Fold Change	-Log10(p-adj value)		KO/C9(I6G) MuTuDC
			Capn2	0.12274	1.2988		DNGR-1L Stim vs Control			Gm28439	1.7011	0.490779		DNGR-1L Stim vs Control
Samples	Biological		Pigs	-0.161791	1.2988					Gm26527	1.53932	0.493638
n #	3		Csf2ra	0.158407	1.29773					Gm20721	1.08101	0.53855
			Slc2a3	0.483321	1.29739					Gm29609	0.790523	0.301999
Individually treated batches of cells			Ston2	0.17653	1.29739					Tagap	0.997763	14.3125
			Farp1	0.223431	1.29739					Sqstm1	0.995082	194.928
			Pag1	-0.573815	1.29739					Bhlhe40	0.991252	112.032
			Chst11	0.118284	1.29739					Plekho2	0.988905	122.889
			Scarb1	-0.112068	1.29739					Gm37347	0.988768	2.72259
			Rnf144b	-0.150623	1.29739					Psd	0.987891	16.9547
			Ifi205	-0.390009	1.29739					Atp6v0c	0.980808	220.587
			Tmem206	0.243539	1.29569					Zc3h12c	0.976159	7.30103
			Nolc1	0.102245	1.29343					Exosc6	0.97208	3.54446
			Sertad1	0.434956	1.29252					Slc45a3	0.97021	8.43533
			Klf11	-0.412246	1.272					Kdm6b	0.968269	56.4572
			Fam46a	0.172423	1.272					Nfkbia	0.963896	79.8729
			Tecpr1	0.20691	1.272					Sertad1	0.962357	9.37986
			Kpna2	-0.0762828	1.26623					Rab20	0.957763	92.2708
			Dynlt1f	-0.184346	1.26525					Tec	0.957474	6.76447
			Obfc1	0.215153	1.26405					Ahnak	0.957423	12.3449
			Zfp119a	-0.670742	1.26047					Slc20a1	0.955043	94.2807
			Col25a1	-0.242954	1.25858					Jund	0.953074	47.0232
			Sirt2	0.227065	1.25007					Acsbg1	0.951027	2.98059
			Utp14a	0.208749	1.24767					Gm2619	0.949713	1.34216
			Anapc5	-0.0783154	1.24043					Rel	0.947436	49.0315
			Id1	-0.337241	1.24012					Rhoc	0.94649	19.8894
			Oat	-0.128229	1.23903					4930404N11Rik	0.945799	1.79427
			Tom1	0.148276	1.23827					Bcl3	0.944638	21.8297
			Nusap1	-0.150461	1.23606					Tnip1	0.944032	83.5214
			Homer3	0.288577	1.23573					2810474O19Rik	0.943924	58.9066
			Nr6a1	0.427198	1.2333					Napb	0.932628	3.69257
			Havcr2	0.742201	1.22605					Mirt1	0.919659	4.54363
			Iqgap3	-0.143327	1.22605					Plekhg4	0.69862	1.13885
			Mdh1	-0.104195	1.22483					Pmaip1	0.917259	51.0273
			Psmb10	-0.146674	1.22483					Nfatc1	0.916564	181.866
			Aco1	-0.157456	1.22096					Osgin2	0.909018	15.3778
			Cdk6	0.424932	1.21819					Tmem62	0.908965	7.83565
			Nabp2	-0.250231	1.21617					Gm10157	0.907116	1.71734
			Aes	-0.123337	1.21182					Gm45716	0.902357	12.1675
			Pdcd6ip	0.082397	1.2107					Gm6344	0.688691	0.551861
			Galnt7	0.170323	1.20806					Ifit2	0.900624	2.92138
			Tuba1a	-0.161659	1.20757					Ank	0.893866	25.3575
			Phyh	-0.298115	1.20553					Jun	0.891997	47.2007
			Hip1	0.0723631	1.20553					Tspan5	0.890906	11.7305
			Sgms1	-0.139293	1.20553					Usp18	0.887702	8.31336
			Timd4	-0.148618	1.20553					Zfp53	0.887142	2.85476
			Anxa7	0.103705	1.2046					Lgals3bp	0.883771	8.5817
			Ctsb	0.0900827	1.20043					Slamf9	0.883161	8.86967
			Map4k2	-0.138235	1.18985					Mras	0.881594	21.0585
			Elk4	0.224489	1.18985					Smox	0.878923	42.3116
			Cpne2	-0.156282	1.18985					Kctd11	0.874353	7.08619
			9130023H24Rik	-0.493711	1.18985					Sco2	0.873291	2.91237
			Il2rg	0.788637	1.18865					Tgif2	0.872293	4.11805
			Mafb	0.24415	1.18755					Fcgr3	0.869738	3.38486
			Chtf8	0.0942419	1.18709					Ell2	0.86495	22.7375
			Rp2	-0.154181	1.18709					Serpinb6b	0.860324	114.987
			Ccdc12	-0.172072	1.18476					Cd300a	0.857418	1.51285
			Slc39a14	0.241932	1.18374					Zhx2	0.856166	2.21125
			Cep85	-0.0892589	1.17822					Gm12397	0.667503	0.212687
			Mtfr1l	-0.238628	1.17822					Ier5	0.851956	44.3316
			Eif2ak2	-0.186241	1.17577					Snx30	0.85165	10.585
			Rab11b-ps2	1.19086	1.16849					Ggta1	0.848277	57.6615
			Notch1	0.293914	1.1637					St18	0.84618	2.44043
			Myd88	0.14358	1.15967					Cass4	0.846098	26.8539
			Dpp4	-0.10963	1.15967					Nfkb1	0.843784	161.73
			Ctsz	0.0934102	1.15821					Cobll1	0.840733	15.7986
			Unc93b1	-0.110407	1.15821					Atp6ap2	0.838017	50.6144
			Dmpk	-0.131779	1.15762					1810020O05Rik	0.830751	1.63489
			Gjc1	0.424892	1.15548					Cldn1	0.83029	2.31909
			Gm12254	-0.731956	1.15192					Rnf213	0.829038	9.67162
			Trak1	0.156408	1.1512					Cd200r1	0.828999	42.3401
			Itm2c	-0.122115	1.1508					Zfp36	0.826424	30.5376
			Gsr	0.109368	1.1467					Ccrl2	0.824569	4.9431
			Nr4a2	0.253419	1.14451					Peak1	0.823286	38.2557
			Cmtr1	-0.146526	1.14365					Grhl1	0.8204	10.4685
			Hspa9	0.0731069	1.14365					Gm19557	0.81955	4.61439
			Tmem104	-0.340013	1.14365					Slc15a3	0.817834	36.0691
			Rab39	-0.175149	1.14365					Ttyh2	0.816886	3.71273
			Slfn2	-0.193035	1.13584					Mmp19	0.816566	21.3706
			Ppm1k	-0.227681	1.12972					Stx11	0.812653	12.7258
			Smox	0.180324	1.12855					Parp14	0.811818	16.7305
			Babam1	-0.133586	1.1218					Herpud1	0.80689	72.9666
			Epas1	0.518389	1.11395					Gm27232	0.648426	0.153625
			Hccs	0.195876	1.11373					Ifitm3	0.806444	101.533
			Gm28042	1.25412	1.1091					Anxa5	0.80554	104.485
			Traf3	-0.126239	1.10859					Ctsz	0.800604	133.471
			Ppp1r13b	0.171413	1.10258					Ak4	0.800427	6.53611
			Macf1	0.153954	1.10029					Mybpc3	0.799838	3.83962
			Amdhd2	0.258517	1.09846					Rims2	0.79944	2.60682
			Pml	-0.153875	1.09846					Rap2a	0.799383	17.2725
			2810474O19Rik	0.162798	1.09505					Gm43460	0.645298	1.12469
			Rabggta	0.361073	1.09505					Ppp1r15a	0.791748	11.2526
			Ttc5	-0.233792	1.09438					Irak1bp1	0.790238	1.65498
			Arhgdib	-0.0921936	1.09438					Klrb1b	0.788081	9.70115
			Gm16185	0.779432	1.09438					Dnase2a	0.784807	61.762
			Gm48786	0.717056	1.09155					Cstb	0.783616	44.3325
			Cap1	0.0677333	1.08713					Reep3	0.783473	40.214
			Polr2a	-0.0846267	1.0861					Arl6	0.783039	19.2581
			Slc39a11	-0.262452	1.08225					Pea15a	0.780949	68.5376
			Psme2	-0.106248	1.08225					Slc16a1	0.778259	7.23062
			Rnf157	0.136526	1.07503					Ssfa2	0.772774	58.6216
			Id3	-0.109741	1.07329					Mllt6	0.77087	37.6326
			Scpep1	0.111317	1.06622					Il1a	0.768799	8.69465
			Gtf2h1	0.126973	1.06622					Nol4l	0.76855	2.89882
			Peak1	0.172913	1.06592					Traf3	0.767461	65.4572
			Slc25a13	0.257373	1.06145					Hs3st3b1	0.766322	2.75598
			St13	0.114405	1.06145					Pim1	0.764232	46.6345
			Ctnnbip1	-0.152197	1.06145					Helz2	0.757888	22.2197
			Chst15	-0.222868	1.06145					Arap3	0.620166	1.24757
			Dusp7	0.124332	1.06145					Ifitm2	0.75705	84.7696
			Gm2a	0.0685578	1.06141					Gm43305	0.75413	96.5702
			Kif11	-0.0877669	1.06141					Gm37691	0.750409	1.49569
			Ptprj	-0.137966	1.06141					Lgals9	0.748438	1.6794
			Fchsd2	-0.166527	1.06141					Rilpl2	0.747745	6.93181
			Kdm2a	-0.07274	1.06141					1810011H11Rik	0.617162	1.09725
			Tmem156	0.405877	1.05433					Birc3	0.747503	53.0218
			Sltm	0.142536	1.05297					Siglecf	0.74544	4.63639
			Gpr34	-0.293453	1.05209					Gripap1	0.745414	48.4547
			Gm45716	0.325616	1.05209					Ppm1l	0.610033	0.592135
			Atp6v0b	0.109347	1.05008					Slc2a6	0.744859	48.7645
			Ern1	-0.127812	1.04907					Klf10	0.741176	27.983
			Calr	-0.0622625	1.04805					5430437J10Rik	0.738635	2.50412
			Pdcd4	-0.273311	1.04107					Gm14221	0.604146	0.907402
			Utp11l	0.171131	1.04081					Jup	0.735109	27.5317
			Nol9	0.150758	1.0321					Lfng	0.730908	36.3063
			Bahcc1	-0.220789	1.0321					Card11	0.730024	159.979
			Csrp1	-0.133382	1.03159					Igsf9	0.729925	4.10292
			Epn1	-0.100469	1.02896					Gabarapl1	0.7295	28.4401
			Ceacam16	0.620628	1.02845					Tmem132a	0.727427	5.26841
			Hdlbp	-0.0841856	1.02673					Fzd10	0.725165	17.0052
			Lrrk1	-0.212188	1.02611					Furin	0.7251	48.8962
			Atp13a2	-0.278308	1.02611					Gm15433	0.720225	1.79354
			Gas5	0.140939	1.02611					Pofut2	0.714985	35.9914
			Slfn5	-0.519613	1.02611					Rnf24	0.71402	7.89963
			Fam50a	0.187818	1.02413					Lgals3	0.712866	121.6
			Gpr68	0.25583	1.0196					Gm10254	0.595477	0.393659
			Gm20045	0.840402	1.01712					Gm26809	0.712381	6.7986
			Pwp2	0.17136	1.01345					Peli1	0.71238	33.0367
			Mrpl41	-0.301769	1.01171					Pim3	0.711099	12.8013
			Rps19	-0.111179	1.01171					Ddit3	0.710027	3.7248
			Def8	-0.169545	1.00781					Gm37335	0.592948	0.937502
			Slc39a6	0.12286	1.00781					Gm14029	0.708388	3.51186
			Pip4k2a	-0.105468	1.00781					Polr3d	0.708331	17.4318
			Tbc1d2b	0.15895	1.00781					Spef1	0.708219	2.0196
			Ctla2b	-0.153064	1.00781					Slc25a33	0.706863	2.66744
			Nop2	0.0998045	1.00639					Sbf1	0.706696	74.4401
			Gm43980	0.6612	1.00639					Cybb	0.706545	17.4342
			Ddx39b	0.0917028	1.00633					Galnt6	0.700969	6.82391
			Helz2	-0.205194	1.00446					Bbc3	0.700493	1.6393
			Tpp1	0.165604	1.00446					Gga2	0.691921	8.08619
			H3f3b	0.0752082	1.00248					Piwil2	0.691755	1.82589
			Arrdc3	0.182355	1.00161					Ifih1	0.69073	9.40561
			Plek	0.0852496	0.999194					5930412G12Rik	0.690202	4.23508
			Fam149a	-0.0777745	0.996617					Irak2	0.689844	33.0585
			Nipal3	-0.207047	0.996363					Slc37a2	0.689838	13.1457
			Gca	-0.328457	0.99474					Homer1	0.687922	15.129
			Jmjd1c	0.131803	0.99474					Txnrd1	0.683649	99.0462
			Mef2d	0.0959881	0.993255					Mafk	0.682672	28.4214
			Pik3r3	-0.348003	0.993187					Il12rb1	0.682265	13.6946
			Ftl1	0.0708297	0.993187					Nfkbiz	0.681199	4.20204
			Lat2	0.257183	0.990329					4931428F04Rik	0.680992	6.68403
			Vamp4	0.253165	0.985584					Tnfrsf1b	0.676409	19.433
			Ankle1	0.356955	0.982689					Mettl25	0.572343	1.23463
			Icam1	-0.0946919	0.979621					Slc26a10	0.572195	1.09062
			Ddost	-0.0889717	0.979476					Trim8	0.676129	71.857
			Plb1	0.443789	0.978433					Wdr91	0.675084	49.4698
			Gm37691	0.847957	0.973925					Tnfaip8l1	0.570466	1.22485
			Ccng2	-0.181654	0.968813					Serpinb9	0.674989	95.0726
			Ewsr1	0.0861091	0.959736					Fam19a3	0.674135	2.89945
			Kif21b	-0.209756	0.959217					Capg	0.673376	87.1986
			Med14	0.120311	0.959217					C130013H08Rik	0.567583	1.18544
			Gna13	0.118319	0.957528					Tma16	0.672563	15.3134
			Hadha	-0.0924054	0.957528					A630001O12Rik	0.565658	0.785104
			Nmt2	0.14882	0.957528					Irf9	0.670833	10.8697
			Gfpt1	-0.104763	0.957528					Fam83g	0.561917	1.21224
			Ldlrap1	-0.3428	0.957528					1700065D16Rik	0.561767	0.908515
			Gm42979	0.64976	0.957528					Cmya5	0.669384	7.14388
			Ankrd11	0.099364	0.956304					Slc39a1	0.668653	52.9586
			Hivep2	0.0932839	0.952307					Zmiz2	0.668623	91.9914
			Cabp4	-0.503061	0.949703					Gm7609	0.668162	3.18142
			Enoph1	0.164023	0.946476					Gm46223	0.560218	0.785223
			Slc25a12	-0.13779	0.946114					Pvrl2	0.667911	9.22915
			Slc35b2	-0.1663	0.946114					Gm14760	0.558432	0.104339
			Tgfbr3l	0.694782	0.943997					Igf2r	0.667803	2.8492
			Serinc3	-0.119282	0.943603					Scd1	0.667031	4.51428
			Ago2	0.115262	0.941197					Prelid2	0.664873	5.11919
			Itgax	0.0592388	0.940896					Eif2ak2	0.664464	22.983
			Gabarapl1	0.172116	0.93687					Plxna1	0.664191	55.4034
			Myl12a	0.0754335	0.936539					Sh3pxd2b	0.661341	8.37366
			Plcg2	-0.0831949	0.934104					Map1b	0.553873	1.22918
			Apobec3	-0.0894365	0.933956					Cdh24	0.660796	1.38526
			Hvcn1	-0.112598	0.933956					Gm17435	0.66023	1.5787
			Tfrc	0.109406	0.933952					Glcci1	0.55274	1.14458
			Cyth4	0.123624	0.931536					Ablim1	0.660083	1.56608
			Zfp948	0.213177	0.931319					Serpinb1b	0.658698	5.77728
			Plod1	-0.241974	0.930471					Dot1l	0.658157	43.5544
			C3ar1	0.392454	0.929481					Bcl10	0.656176	18.6021
			Tor3a	-0.143314	0.929481					Tmem206	0.655151	14.1203
			Tspo	-0.197658	0.928137					Cd86	0.654314	67.3507
			Acss1	-0.182806	0.926161					Adat3	0.547552	0.579362
			Gspt1	0.0940813	0.926161					Gm31166	0.54744	0.830589
			Aim1l	-1.0058	0.92404					Rarg	0.652637	3.86336
			Iqgap2	-0.0910407	0.924021					Sv2b	0.652011	39.8827
			Pmvk	-0.23363	0.924021					Comtd1	0.651559	2.64313
			D10Wsu102e	0.141931	0.923332					Gpr137b-ps	0.651185	26.5969
			Ddb1	-0.0713346	0.923332					Abi2	0.651089	18.5935
			Hist1h3g	-1.17685	0.918532					Arhgef2	0.65098	84.6383
			Eif4a2	0.0896215	0.914776					Tmem120b	0.649662	12.9872
			Msrb3	-0.186679	0.907309					Rnf19b	0.649522	26.2668
			Wbp1	-0.199792	0.905742					N4bp3	0.6489	10.0975
			39326	0.133021	0.904862					Gpr137b	0.648842	22.8447
			Polg	-0.154252	0.90441					Usp54	0.648675	5.02228
			Actg1	-0.0580501	0.90441					Snx33	0.647413	1.42373
			Ndufv3	-0.222405	0.903112					Nlrp3	0.647061	49.8297
			Rbms1	0.177886	0.903112					Csprs	0.646509	4.37263
			Acadsb	-0.24196	0.903112					Rab7	0.646334	101.033
			Nsun4	-0.37668	0.902422					Ccno	0.646194	1.7998
			Spag9	0.117429	0.902155					Sat1	0.645672	24.5817
			Bcl3	-0.254856	0.901406					Tacc2	0.64531	1.50107
			Supt4a	-0.22221	0.901021					Gm15920	0.53449	0.963792
			Rock2	0.105619	0.901021					Dst	0.644488	14.2306
			Tmco4	0.217626	0.901021					Gm11974	0.640813	3.52443
			Fancg	-0.222122	0.900359					Clec2d	0.637754	1.65638
			Cyb5r4	-0.140329	0.900359					Taf9	0.634889	1.75238
			Dpp7	0.27292	0.899761					Oasl2	0.634623	5.49757
			Mmp19	0.214245	0.895782					Spry4	0.633082	9.30277
			Lyn	0.0925322	0.894971					Irgm1	0.632859	6.52871
			Slc25a19	0.167012	0.893458					Gm11696	0.631864	1.76738
			Znfx1	-0.163138	0.893458					Fam126a	0.629329	19.0996
			Gm42498	0.948854	0.893458					Rpph1	0.526466	1.23528
			Ccdc92	-0.18414	0.892355					Zfp296	0.628754	2.90505
			Xcr1	-0.106833	0.891431					Nfkbib	0.628664	15.9281
			Cpd	-0.137314	0.891005					Dok2	0.62536	16.068
			Chmp4b	0.0886917	0.891005					Sdhaf1	0.624356	6.32975
			1110002L01Rik	0.214526	0.891005					Gm13736	0.622169	1.42213
			Gm8399	-0.603478	0.890701					Zbtb21	0.622027	8.80688
			Gcnt1	0.120998	0.889786					Havcr2	0.621409	1.43955
			Hmces	0.139735	0.888932					Vat1	0.621271	15.6198
			Lonp2	0.153556	0.888187					L3mbtl3	0.620333	3.3643
			Nudcd3	-0.161997	0.887344					Arhgap25	0.619105	29.8539
			Zbed5	1.09433	0.884931					Rab30	0.618689	6.95861
			Nphp3	-0.375209	0.881855					Scimp	0.618515	10.6861
			Eif4h	-0.0814314	0.881855					Myo1e	0.618248	14.8827
			Tatdn2	0.100088	0.880095					Neu1	0.617696	23.3063
			Mcm5	-0.0679059	0.879337					Cbarp	0.616009	2.98685
			Tmem109	-0.142506	0.877683					Smap2	0.615653	24.0097
			Dbnl	-0.114055	0.877071					E230001N04Rik	0.517658	1.06494
			Tmtc1	-0.340674	0.877071					Myd88	0.613005	32.9547
			Rras	-0.384298	0.877071					Pdgfa	0.608419	2.07122
			Kif14	-0.182041	0.877071					Ptk2b	0.608	18.7496
			Acad11	-0.284033	0.877071					Als2	0.607379	10.1175
			Svil	0.262959	0.875867					Nckap1	0.603941	32.3497
			Rasgrp4	0.0891883	0.875785					Ceacam16	0.602482	1.61477
			Gripap1	0.130438	0.875785					N4bp2l1	0.602148	14.6198
			Otulin	0.195181	0.875785					Ifrd1	0.601973	66.6271
			Malat1	0.449012	0.875785					Nab2	0.60128	19.4763
			Lcp2	0.096045	0.873671					Ppp1r13b	0.600608	21.4609
			Kif2c	-0.164541	0.873349					Arl4c	0.600552	1.72284
			Snx14	-0.243858	0.871574					Anxa4	0.600446	20.9318
			Cnn2	-0.0777123	0.867417					Notch1	0.600267	8.14086
			Eps8	0.0770044	0.867417					Gm7120	0.505347	0.866297
			Mospd1	-0.173822	0.867417					Fnip1	0.598381	10.007
			Bckdha	-0.243394	0.867417					B3gnt2	0.59836	1.4562
			Ntf5	-0.99016	0.867115					Frmd6	0.596394	5.28651
			Anapc2	-0.122949	0.863569					Swap70	0.596056	18.8013
			Tpra1	0.181521	0.861007					Dennd4a	0.595394	18.27
			Clcn5	0.188358	0.859038					Mvp	0.594795	26.0334
			Aim1	-0.0927272	0.858582					Ftl1	0.593809	112.914
			Depdc5	-0.154099	0.858582					B4galnt4	0.593289	2.84274
			Nol12	0.178615	0.856413					Plagl1	0.592716	6.1986
			Midn	0.149053	0.855593					Plekhh1	0.591669	1.52117
			Actr1a	-0.0777304	0.855067					B430306N03Rik	0.591539	5.15181
			Grn	0.0648198	0.855067					Zfp318	0.589935	18.6459
			2810417H13Rik	-0.101742	0.855067					Myo18a	0.588529	30.6536
			Numb	0.151208	0.853811					Farp1	0.588282	14.5467
			Actb	-0.0723055	0.853811					Acadl	0.58779	33.5229
			Gga2	0.294839	0.853811					Timm8a1	0.58764	6.21183
			Lman2	-0.0753898	0.851953					Slc25a19	0.586828	18.9172
			Tm2d2	-0.129644	0.851953					Alcam	0.586319	63.5768
			Pced1a	0.31488	0.851953					Serac1	0.58285	1.77299
			Ddx27	0.106358	0.849173					Ube2f	0.582578	23.5969
			Aif1	-0.176028	0.849173					Grasp	0.582272	4.21753
			Igbp1	-0.188451	0.846888					Gm8221	0.492485	0.570246
			Prmt5	0.124005	0.845314					Hilpda	0.581607	1.76752
			Arap3	0.605611	0.844168					Gtf2h1	0.581142	36.3862
			H2-D1	-0.0898147	0.839819					Gm43079	0.490705	0.509061
			Adgre1	-1.06452	0.835753					Stap2	0.579202	1.46208
			Akr1b3	-0.115514	0.834849					Gm17055	0.578736	2.0621
			Sipa1	0.0948621	0.833748					Slc3a2	0.57654	71.5702
			Lasp1	0.0602211	0.833142					Cdk17	0.57593	7.83268
			Tpst2	0.116808	0.832173					Tor3a	0.573743	24.2168
			Plekha6	-0.53618	0.832118					Ocstamp	0.57275	26.0287
			Znhit2	-0.227468	0.829743					Stat1	0.570719	13.6904
			Nt5dc2	-0.321163	0.829457					Slc25a13	0.57055	7.95861
			Fam19a3	0.463528	0.82941					Ppm1j	0.570062	4.13194
			Map3k5	-0.170798	0.82941					Stk40	0.569479	26.52
			Tmsb4x	-0.0672505	0.828408					Itga5	0.568798	28.5391
			Dcaf7	-0.0790318	0.824051					Chchd4	0.566164	13.4045
			Exosc9	-0.15759	0.822529					Spire2	0.56506	5.02549
			Adam8	0.397092	0.82159					Glipr1	0.56174	22.5229
			Gm3839	0.67967	0.821445					Tspan2	0.560914	4.69465
			Prkch	-0.333635	0.820141					Ldlrad3	0.483719	0.564092
			Sh2d1b1	0.508784	0.820141					Aen	0.560847	11.5751
			Tbl1x	-0.108885	0.81685					Tnfrsf10b	0.560607	3.86228
			Rbl2	-0.153627	0.814414					Cmss1	0.482767	1.1846
			Oasl1	-0.127557	0.811392					Itga3	0.559453	3.33328
			Far2	0.83163	0.811178					Ubxn2a	0.557749	32.5702
			Trib1	0.255051	0.810288					Gng12	0.557513	13.1959
			Stat2	-0.21254	0.810288					Gm9888	0.480842	0.670426
			BC035044	-0.10548	0.809329					Trip10	0.557135	1.79861
			Slc29a1	0.153565	0.809174					Ptpn3	0.556842	6.60906
			Fmnl1	-0.0888409	0.808107					Gm43863	0.479143	0.61641
			Tm7sf2	-0.376165	0.8077					Zfp948	0.556721	10.3595
			Ndufb10	-0.200124	0.806964					App	0.555997	72.3002
			Sf3b2	-0.0605129	0.806651					Slc41a2	0.553073	4.14086
			Tmem251	0.190803	0.806651					Gm7367	0.552869	2.25722
			Lair1	0.183907	0.80579					Hivep1	0.55258	26.684
			Eif3a	0.074668	0.805426					Sirt2	0.551223	11.433
			Pdia3	-0.0813944	0.805426					Ets2	0.550842	48.5171
			Rnaset2b	-0.136797	0.805426					Stx6	0.549883	20.9208
			Sap25	0.36896	0.804863					2010320M18Rik	0.471831	0.971319
			Hmga1	0.142037	0.804077					Bri3	0.548683	12.8182
			Fkbp4	-0.0915525	0.801328					Ccnd1	0.547741	64.9136
			Ptov1	-0.180691	0.801328					Wsb2	0.547396	26.6799
			Abi2	0.174133	0.798248					Atp2b2	0.470769	0.983599
			Cdk8	0.116007	0.798248					Tmem185b	0.547212	12.6861
			Lrrc8d	0.125723	0.798248					Slc12a4	0.544801	32.1163
			Shisa5	-0.091176	0.798006					Fktn	0.543818	5.27572
			Vcpkmt	0.266299	0.795772					Mfsd2b	0.469027	0.705648
			Tnpo2	0.0812471	0.794654					Gch1	0.543485	7.95861
			Erc1	-0.106902	0.793016					Ttpal	0.542234	14.8962
			Rps13-ps1	0.570609	0.793016					Gramd1a	0.54183	6.44009
			Smcr8	0.116063	0.791609					Mgarp	0.541473	2.28741
			Cyld	-0.101592	0.791369					Tatdn2	0.540652	44.1952
			Gramd3	-0.679512	0.790351					Slc1a5	0.540416	47.5467
			Rcan3	0.153353	0.788213					Nepro	0.540051	9.53313
			Dleu2	0.223331	0.788213					Stat5a	0.539709	10.1068
			Fgl2	-0.145544	0.787782					H2-Q4	0.539543	14.8794
			H6pd	-0.2263	0.787549					Fnbp1l	0.46243	0.679208
			Rrm2	-0.0645281	0.786028					Atp6v1b2	0.539096	66.5186
			Piezo1	0.101974	0.785199					Ubash3b	0.538915	33.1752
			Ece1	-0.0917972	0.78411					Rbm19	0.538771	24.3665
			Sipa1l2	0.17607	0.783499					Smg9	0.53731	12.5638
			Lbh	-0.11841	0.783499					Gclc	0.536939	18.6576
			Ppp2r5a	0.0847839	0.783499					Smyd5	0.534251	28.3665
			Stmn1	-0.101201	0.783499					Vps18	0.532326	22.4214
			Gm26819	1.12838	0.783499					Susd6	0.531918	38.4935
			Mtdh	0.0868701	0.782242					Gm6548	0.5318	3.90176
			Cdk19	-0.152172	0.782242					B630005N14Rik	0.530105	21.3757
			Rpl36	-0.0942064	0.782242					Ube2l6	0.529414	4.17198
			Gm26840	0.964686	0.782242					Dhx58	0.529281	6.9393
			Gm28661	-0.472744	0.782242					Pigx	0.528913	6.9914
			Rrp1b	0.136262	0.781429					Atp6v1d	0.527032	33.064
			Lamtor3	0.152909	0.781429					Pusl1	0.525138	3.00838
			Phactr4	-0.159693	0.779107					H2-T24	0.453413	0.749318
			Cdc42ep3	0.275739	0.778416					Ifitm6	0.525079	15.4012
			Myo16	0.659323	0.777849					Dnajb5	0.524851	5.23732
			Bach1	0.299385	0.776					Shq1	0.524546	5.13194
			Hsd17b4	-0.150346	0.774443					Zfp36l1	0.524261	18.6596
			Gm20605	0.239967	0.774443					Gpr4	0.52255	2.32386
			Plekha5	-0.108455	0.774443					Znrf3	0.451391	0.79724
			Fam102a	0.139637	0.774443					B2m	0.522492	27.8729
			Hadhb	-0.123099	0.774443					Il13ra1	0.522174	14.067
			Ssbp3	-0.17836	0.774443					Csn3	0.521645	4.47108
			Arhgap31	-0.114336	0.773944					Utp15	0.521535	21.1421
			Ppp3r1	0.0976286	0.773944					Mmd	0.52077	17.3969
			Gm26668	0.995261	0.773944					Gm4724	0.450374	0.524704
			Fam192a	0.134544	0.770931					Fdx1l	0.519915	5.89279
			Zranb2	0.107182	0.770683					Nrip1	0.519886	29.098
			Coprs	0.405037	0.770367					Zc3h12a	0.519826	1.32442
			9130011E15Rik	-0.197729	0.770367					Slc2a1	0.518708	32.0026
			Dhx9	0.0701508	0.770367					Sema6b	0.51793	5.72125
			B630005N14Rik	0.130945	0.770367					Pvr	0.516514	6.6925
			Ppp1r12b	-0.234374	0.770367					AC133103.7	0.448647	0.342304
			Gm13680	-0.864944	0.770367					Mbtd1	0.515447	26.5072
			Tbc1d8	-0.118643	0.770301					Ccdc112	0.513418	3.26623
			Pcdhga8	-0.446031	0.769058					Bcar1	0.51316	1.98465
			Cd36	0.109623	0.766213					Msmo1	0.512689	14.3768
			Pbx1	-0.16448	0.766213					Trmt10a	0.511748	3.92724
			Chchd4	0.175382	0.764716					Gm21992	0.446688	1.2547
			Etfa	-0.160355	0.762455					Ehd1	0.511092	34.6253
			Gm10800	0.392451	0.762455					Cds1	0.44618	0.660909
			BC030336	0.24865	0.761465					Ggct	0.445472	0.906036
			Mief1	0.163378	0.76066					Clic4	0.511002	38.0429
			Espl1	-0.152228	0.76066					Slc30a1	0.509495	6.25181
			Gm21596	0.802622	0.76066					Cyp4v3	0.508578	8.10403
			Ibtk	-0.119221	0.757249					Tgfb1	0.508331	70.4789
			Dgke	0.192268	0.755699					Zfand2a	0.508189	14.1278
			Rtn4	0.0817269	0.755699					Plxnd1	0.505173	22.0804
			Ciita	-0.0930905	0.755699					Gm21887	0.442634	0.735555
			Sympk	-0.0963467	0.755699					Oasl1	0.504788	20.3516
			Erlin1	-0.085578	0.755699					2310001H17Rik	0.441982	0.81208
			Dapp1	-0.164651	0.755699					Ipo4	0.504103	12.684
			Selplg	-0.178563	0.755699					Dnmt3a	0.503533	47.3468
			Dgcr6	-0.329803	0.755555					Ppard	0.503014	11.1278
			Sepsecs	-0.126437	0.754642					Fdxacb1	0.440983	0.849142
			Fam120a	-0.0625626	0.754113					Sp100	0.501883	14.5575
			Ppm1m	-0.0898155	0.754069					D1Ertd622e	0.501491	17.7305
			Smtn	-0.331221	0.751984					Rgs3	0.501284	33.6383
			Slc18a2	-0.170761	0.751984					Ptpn23	0.501132	17.1972
			Ric8	0.12504	0.751984					Tor1aip2	0.500984	22.0074
			Zfp513	0.168792	0.751984					Per1	0.500603	9.67778
			Ccnl1	0.116392	0.750098					3110001I22Rik	0.500454	1.45743
			Klrk1	-0.238551	0.750024					Gm10110	0.499845	1.35683
			Eif4a1	0.0704997	0.746218					Nat2	0.498695	1.48064
			Rpl38-ps2	-1.36131	0.745552					Gcnt1	0.497126	24.71
			Acat2	-0.219624	0.745243					Apoe	0.438543	1.0783
			Cog4	-0.131949	0.745243					Slc16a3	0.496945	34.3747
			Plekho1	0.108657	0.743204					Nfe2l2	0.496443	13.8962
			Csn3	0.256114	0.743076					Degs1	0.495254	26.8041
			Use1	-0.231517	0.741352					Tfe3	0.494494	20.1337
			Chp1	-0.102603	0.741352					Timm10	0.493468	2.83351
			Nop56	0.0763246	0.741352					Dse	0.437096	0.788415
			Polk	0.166614	0.741211					Zfp703	0.493066	12.7825
			Zfp266	0.200332	0.741124					Slc25a47	0.435981	0.544423
			Rnf41	0.164504	0.740705					Pwp2	0.491556	13.6925
			Unc13a	0.286626	0.740705					Tnfaip2	0.491345	69.7375
			Tbcd	-0.125603	0.740705					Rsad1	0.489851	1.42311
			Dancr	-0.693231	0.740705					Man1a	0.48984	3.54163
			Tmsb10	0.11755	0.740705					Phc2	0.489077	46.063
			Ccdc142	0.864115	0.740705					Fhl3	0.488768	6.6968
			E2f1	0.162496	0.731673					Arl6ip5	0.488605	40.219
			Nip7	0.132793	0.731673					Atp6v0d1	0.488581	32.4948
			Lancl2	-0.166039	0.731673					Gpr85	0.431061	0.681458
			Rmnd5a	-0.108524	0.731443					Slc18a2	0.487741	10.644
			Nckap1l	-0.0607823	0.730675					Fam46c	0.486648	1.64029
			Kcnd1	0.353263	0.730429					5430427O19Rik	0.486519	1.35299
			Mrps11	-0.208868	0.729501					Gnl3	0.486467	21.2967
			Kif5a	0.272263	0.729501					Ybx3	0.486103	75.3206
			Pick1	0.247102	0.728833					Mllt11	0.485625	6.42251
			Eif3j1	0.122879	0.728295					Amotl1	0.428557	0.864973
			Odf2	-0.131956	0.728238					Arv1	0.485367	1.59
			Ppp2r2a	0.127824	0.724108					Siah2	0.485018	2.98603
			Slfn8	-0.318136	0.724108					Rcl1	0.484763	13.5086
			Eif4b	0.0667074	0.724108					Zswim6	0.483199	8.55129
			Ltk	-0.442617	0.722823					Zfp202	0.426563	0.893207
			Uqcrq	-0.135855	0.722329					Rasa2	0.483112	9.47496
			Eif4e	0.101948	0.721825					Prdx5	0.482614	18.451
			Arhgef40	-0.526721	0.721207					Nip7	0.481406	16.6819
			Nampt	-0.0700074	0.721207					Eif6	0.480882	26.1101
			Txndc15	-0.122944	0.719573					Lcp2	0.479756	35.8633
			Vsig10	-0.231097	0.719573					Cln5	0.479602	9.14752
			Soat1	0.10401	0.717473					Usp31	0.47891	10.52
			Spag7	-0.175207	0.717471					Numb	0.477984	14.011
			Gpatch4	0.209847	0.717471					Vegfb	0.47775	1.46897
			Tmem62	0.362904	0.717471					B130055M24Rik	0.423739	0.67866
			Fryl	-0.0984682	0.717471					Lamp2	0.477629	26.5719
			Pdzd8	0.0873062	0.717471					Arf2	0.475162	15.8996
			9830144P21Rik	0.703815	0.717471					Nrros	0.473543	16.1561
			AC125149.1	-0.538991	0.716654					Cox11	0.42299	1.07979
			Rgs9	0.493352	0.716343					Taf1a	0.472463	2.07505
			Rbm12b2	0.262895	0.716343					Ctsb	0.472403	51.1694
			Gng12	0.170895	0.716098					Rps6-ps4	0.471702	2.72377
			Snhg1	0.130829	0.715981					Gpr55	0.471521	9.36653
			Cdr2	0.284055	0.715255					Pex11a	0.471139	2.33332
			Mrpl52	0.21099	0.713855					B4galnt1	0.469817	29.2749
			Slc2a1	0.0977181	0.713855					Mdn1	0.469689	20.1361
			Enc1	0.302246	0.713855					Etv3	0.469067	22.1965
			1700013H16Rik	-0.196528	0.713855					Neat1	0.468861	10.9245
			Fbxo18	-0.152656	0.713855					Acap1	0.468579	34.1878
			Ehd4	-0.198843	0.712984					Sms	0.468324	9.17134
			Usp25	-0.0972918	0.711482					Ccdc86	0.467911	19.8013
			U2af2	0.0665709	0.711482					Ppp1r16b	0.467641	12.9031
			Zfp146	0.165832	0.711482					Gnpda1	0.467556	15.1662
			Plcb2	0.0867878	0.711482					Pepd	0.467037	8.85078
			Scd4	0.675328	0.711482					Shox2	0.465071	2.9161
			Nr2f1	0.777949	0.711482					D10Wsu102e	0.462987	16.1192
			Pqlc1	0.129734	0.711153					Mafb	0.462146	6.7122
			Fam65a	-0.128465	0.711153					Mt1	0.462095	13.2534
			Gm15459	0.857365	0.711153					Tns3	0.462038	42.9172
			Ubtf	0.0832613	0.710547					Stap1	0.459911	31.9245
			Etf1	0.0824914	0.709151					Cluh	0.459797	24.71
			Chd4	-0.0700598	0.708898					Etv4	0.459113	10.1068
			Ercc1	0.314501	0.708885					Kdm5b	0.415179	0.727857
			Ppib	-0.085026	0.708885					Nabp1	0.457491	10.8268
			Cmtm6	-0.0865318	0.70816					Slc39a14	0.457463	6.41005
			Nat10	0.138444	0.707033					Cpm	0.456594	49.6799
			Chd1l	-0.18133	0.707033					Dusp1	0.45659	1.42744
			Vps41	-0.127944	0.707033					Trmt61a	0.456264	8.6073
			Pmf1	-0.153638	0.706838					Sec61a2	0.412607	1.27989
			Vti1a	-0.157342	0.706548					Nhlrc1	0.412326	0.814702
			Imp4	0.122154	0.70575					Gm9761	0.411697	0.369296
			2610005L07Rik	0.164505	0.703277					Oas3	0.455634	16.5498
			Zbtb46	0.114051	0.702135					Fgd6	0.455266	4.8729
			Mef2a	0.101717	0.702135					Cdkn2b	0.40936	0.514262
			Plekha2	0.0683893	0.702135					Zfp949	0.409238	0.870663
			Akap7	0.521142	0.702135					Ajuba	0.454758	2.46605
			Gm14029	0.411285	0.702135					Tgfbr1	0.454558	8.16241
			Gipc1	0.104957	0.701761					Slc9a4	0.452638	3.20337
			Atp6v1e1	0.102134	0.697786					Kcnk13	0.45188	3.14815
			Akt3	0.118384	0.697786					Gna13	0.451829	22.7122
			Atp6v1g1	0.102861	0.697786					Arih2	0.451639	16.5031
			Irf9	-0.21943	0.695405					Thap4	0.45158	8.13608
			Ppp1cc	-0.0810432	0.695405					Ttc39b	0.451018	36.9172
			Prr11	-0.13885	0.695405					Gdpd5	0.450969	7.95861
			Srrt	0.087339	0.695405					Itgal	0.450727	2.4004
			Gm42047	0.119021	0.693651					Grwd1	0.450722	9.63451
			Rps6ka4	-0.127696	0.692601					Cinp	0.450365	11.0357
			Cmtm3	0.13372	0.692539					Cd52	0.45	25.6038
			St6galnac2	-0.834471	0.692539					Slc35c1	0.449688	6.65758
			Tor1aip1	-0.0951305	0.691715					Tmem131	0.449291	28.5436
			Tor1a	-0.186103	0.691554					Gtpbp6	0.449033	2.45765
			5430416N02Rik	0.336732	0.691414					Gm10252	0.403107	0.310333
			M6pr	-0.0614103	0.691366					Npc2	0.448985	35.8996
			Nfkb1	-0.074873	0.691366					Eif1a	0.448165	16.6904
			Cotl1	-0.0531017	0.691366					Epb41l4aos	0.402365	0.470216
			Rsrp1	0.114573	0.691366					Pde8b	0.401489	0.859716
			Slc30a1	0.226894	0.691366					Fam213a	0.447905	2.51776
			Nfic	0.134038	0.691366					Adam17	0.44754	34.9136
			Gm13375	-1.08903	0.691366					Trpv2	0.447319	15.8861
			Msmo1	0.149993	0.691231					Rrp9	0.446784	11.1158
			Pdlim2	0.162562	0.689728					Nudt9	0.446504	10.0757
			Gatb	-0.371579	0.689728					C630043F03Rik	0.399106	0.736756
			Tmem147	-0.205082	0.687104					Mmp25	0.4454	7.58838
			2210016L21Rik	0.162124	0.687104					Gm20390	0.444985	10.4881
			Cpne3	-0.133434	0.68697					Adam8	0.444913	2.04761
			Marveld1	0.143754	0.68697					Gm6477	0.397592	0.800031
			Kif23	0.0863593	0.686743					Lnpep	0.443826	7.41117
			Uhrf1bp1l	0.130653	0.686519					Gm9938	0.396673	0.809651
			Gm13092	-1.00879	0.685168					Smcr8	0.443338	19.762
			Rfx5	-0.221619	0.683753					Mrto4	0.442657	10.6421
			Bzw2	0.113114	0.683753					Ninj1	0.442614	3.60362
			Iars	-0.0631932	0.681233					Slc5a6	0.441801	2.937
			Cox7a2	-0.148694	0.680387					Tsr1	0.441713	20.9547
			Safb2	0.117965	0.680387					Aldoa	0.441437	72.0353
			Gm32856	0.35078	0.679219					Pop1	0.440726	9.67366
			Coq4	-0.435698	0.674975					Trim30d	0.440413	3.71248
			Gnas	-0.087178	0.674768					Nle1	0.440245	3.44938
			Glg1	-0.0916647	0.674149					Ppp1r11	0.439889	9.63078
			Gtpbp4	0.0888137	0.673634					Slc37a3	0.439756	10.4134
			Glrx	-0.168249	0.673334					Mid1	0.439729	4.84164
			Sesn3	-0.245587	0.672542					Gpr183	0.439538	1.52706
			Flna	-0.080377	0.671802					Cln3	0.439442	10.7986
			Cyb5r3	0.110085	0.671469					Gm26694	0.392073	0.51185
			Psd4	0.0835904	0.670241					Mybbp1a	0.439128	52.9872
			Fxyd5	0.0856299	0.670094					Cyb561a3	0.438733	5.47756
			Srek1	0.122872	0.670094					Asb2	0.438295	33.6383
			39142	0.141031	0.669001					Hsh2d	0.438097	1.88412
			Gpr33	-0.751294	0.668726					Gm48786	0.391109	0.592027
			F730311O21Rik	0.678148	0.668726					Sh3tc1	0.437679	10.0472
			Pbdc1	0.184836	0.668422					Zfp54	0.390578	0.954578
			Zc3h11a	0.109305	0.667233					H2-K1	0.437635	41.3645
			Slc12a6	0.0805102	0.665977					Jade3	0.437223	2.41865
			Vps35	0.0862228	0.665678					Gm12346	0.388877	0.747027
			Ncoa1	-0.129305	0.661735					Sap30	0.436803	10.5143
			Atp6v1c1	0.122687	0.661421					Samsn1	0.435938	1.68774
			Traf1	-0.366161	0.660146					Moap1	0.388597	0.568127
			Ccni	-0.0768861	0.660146					Rnf185	0.434868	3.4767
			Aspm	-0.122941	0.65999					Gm42031	0.434857	14.9318
			Rhob	0.202675	0.656824					Srm	0.43478	14.1506
			Rpl7	-0.0565963	0.656146					Fastkd2	0.433168	4.71897
			Epg5	-0.157877	0.655027					Il1r2	0.432891	59.6576
			Pitpnm1	-0.125783	0.654033					Cox17	0.43272	9.23508
			Gm20683	0.635793	0.654033					Mesdc1	0.43122	15.2314
			Ash2l	-0.10639	0.653784					Usp36	0.430785	10.3179
			Taf1a	0.363935	0.653784					Uap1	0.430684	8.16941
			Bsdc1	-0.142637	0.653517					Cmtm3	0.430249	12.5157
			Snx25	0.103951	0.652034					Fads6	0.386373	0.616001
			Rffl	0.303516	0.649971					Atf3	0.429984	2.27317
			Ifitm1	0.749983	0.649971					Epn2	0.429714	3.17203
			Zfp82	0.54544	0.647437					Got1	0.429515	33.5017
			Parg	0.160934	0.647242					RP23-4F16.12	0.385521	0.468476
			Ddx21	0.0693179	0.646411					H2-Eb1	0.428043	45.383
			Gm37347	0.648159	0.644273					Lrp10	0.427284	21.5528
			Gar1	0.134467	0.643986					Cbx3-ps6	0.384554	0.184275
			Tmem63b	0.144355	0.643658					Jmjd6	0.427039	13.8239
			Atpif1	-0.101221	0.639514					Pip5k1c	0.426864	27.2449
			Ivd	-0.170121	0.639141					Smagp	0.384115	0.929755
			Gpsm1	-0.34325	0.638086					Gm3531	0.383452	0.508088
			Ccdc112	0.303134	0.638086					Coprs	0.42644	1.51394
			Rpl37rt	-0.136751	0.637925					Msra	0.4264	1.44488
			Kiz	-0.317154	0.637925					Cd53	0.425978	19.6289
			Cdc37l1	0.177204	0.637702					Odc1	0.425915	56.7423
			Ostf1	-0.0840626	0.636476					Dmrt3	0.425666	1.71894
			Ube3b	-0.0974836	0.63625					Snhg17	0.425531	6.12494
			Csprs	-0.317624	0.63625					Akt1s1	0.424906	3.39225
			Slc22a5	-0.27728	0.635609					Alkbh2	0.381359	1.28861
			Sptlc1	0.125383	0.63481					Myc	0.423997	30.0846
			Rbm47	0.106753	0.633201					Bend3	0.423888	4.8729
			Dclk2	0.231385	0.633079					Hmgxb3	0.423612	10.8386
			Tec	0.374823	0.631931					Slc25a44	0.423605	10.4123
			Csk	0.0972362	0.630381					Hoxa4	0.379888	0.413107
			Bin3	0.117807	0.629569					Slc38a7	0.423087	3.10725
			Coq3	0.328041	0.629569					Arhgap10	0.422776	1.97949
			Maml2	-0.490301	0.629569					RP23-60P18.13	0.379481	0.516025
			Isoc1	-0.149247	0.629295					Rhob	0.422716	5.16749
			Abcb7	-0.13326	0.628794					Slc6a8	0.378602	0.551556
			Snrpd1	0.116091	0.627265					Gm26880	0.378399	0.855565
			Ppfia3	-0.674595	0.627265					Clec2i	0.422256	5.67985
			Ap2s1	-0.105091	0.627239					Irf5	0.422025	66.0458
			Fkbp1b	-0.492598	0.627239					Amigo3	0.376183	0.900377
			Cript	-0.17381	0.627239					Coa7	0.421382	1.67947
			Tubgcp2	-0.159525	0.627239					Klhl2	0.420948	12.4365
			Nol4l	0.47292	0.627239					Pstpip2	0.42087	8.16304
			Ids	-0.154712	0.625288					Pfkp	0.420842	62.7825
			Ebp	-0.191049	0.624897					Mboat7	0.41954	24.684
			Sigirr	0.307645	0.624507					AI506816	0.41941	84.5086
			Slc25a23	-0.240367	0.624507					Arap2	0.418681	9.59346
			Prkcz	-0.260872	0.621205					Minpp1	0.418641	22.5575
			Rad9b	0.505219	0.620552					Pus7	0.418563	10.0458
			Hoxa7	-0.195979	0.620503					Gm6560	0.372874	0.437795
			Celf1	0.111965	0.620094					Slc39a13	0.41835	9.07831
			Cib1	-0.13287	0.619313					Fntb	0.417869	3.88844
			Pnp	-0.121954	0.619305					F830208F22Rik	0.371865	0.683741
			Stx1a	0.613838	0.618806					Il18bp	0.371839	0.771962
			Pcx	-0.153341	0.618431					Snrnp35	0.417691	5.35164
			Tmed10	-0.0785012	0.617743					Ggt7	0.371217	0.786416
			Nt5dc3	0.319083	0.615174					Flnb	0.417412	25.8761
			Myo9b	0.0820022	0.614045					Ntmt1	0.417046	1.82654
			Hcn2	-0.353537	0.614045					Atp6v1e1	0.416724	19.9626
			Tardbp	0.0736762	0.614045					Dph1	0.416598	2.16555
			Rpusd3	-0.52657	0.614045					Spata5l1	0.416566	3.04386
			Rpl10-ps3	0.271654	0.614045					Tmem38b	0.369348	1.20849
			D2hgdh	-0.296503	0.614045					Polr2h	0.416235	3.54974
			37865	0.374435	0.613311					Yrdc	0.416032	6.78252
			Plekha7	-0.267711	0.608622					Rnh1	0.414017	18.1057
			Ccnb1	-0.0859082	0.608287					Dapp1	0.413993	8.50864
			Lrmp	0.149041	0.607969					Foxp4	0.41367	7.63451
			Nab1	-0.0968681	0.604991					Gca	0.413481	2.50917
			Tiparp	0.114859	0.604991					Dnajb2	0.367794	0.765128
			Gm5831	-0.535792	0.604991					B130046B21Rik	0.367319	0.400225
			Il18bp	0.466734	0.604852					Dhrs9	0.413028	5.73755
			Dopey2	0.218803	0.603015					Utp14a	0.411241	7.49894
			Arpc3	-0.0816227	0.602601					Mnt	0.409554	5.73283
			Ifi30	-0.0879039	0.602601					Ccdc137	0.409155	6.86012
			Foxj3	0.138783	0.602078					Eif5a	0.408749	60.8601
			Grpel2	0.185369	0.602008					Zfp653	0.408412	1.90176
			Serhl	-0.315609	0.602008					Procr	0.366186	0.868107
			Gm34220	0.624783	0.600225					Msantd2	0.366166	1.27767
			Mydgf	-0.125	0.599904					Rap2c	0.408246	12.6478
			Cxx1a	-0.143104	0.599832					Elmo3	0.365449	0.424066
			Ablim1	0.432925	0.59883					Zswim4	0.408235	7.7122
			Cfh	-0.106111	0.59883					Hs1bp3	0.408062	2.99362
			Tes	0.0707164	0.59883					Galnt7	0.407921	10.7496
			Ifi35	-0.19405	0.597691					Arid5a	0.407871	3.21269
			Sgcb	-0.201888	0.597691					Slc16a6	0.407502	16.1759
			Wsb2	0.108805	0.597691					Cry1	0.406396	5.23882
			Rab19	0.164065	0.597691					Zbtb17	0.405856	4.73518
			Filip1l	-0.142203	0.597691					Cacul1	0.404909	17.6635
			9230105E05Rik	0.532556	0.597262					Pqlc2	0.404791	5
			Eea1	0.134393	0.596811					Lrrc49	0.361296	1.19567
			Abhd8	-0.238754	0.595546					Elk4	0.404318	6.11862
			Tmem199	0.167704	0.595546					Trp53inp2	0.404068	2.23414
			H2-T22	-0.139347	0.594474					Elp5	0.403379	8.01412
			Sdhc	-0.127504	0.594474					Gm16028	0.36058	0.487283
			Clec2i	0.185092	0.593572					Gm43737	0.360528	0.952027
			Ralgps1	0.192625	0.593572					Inf2	0.403038	12.8539
			Treml4	-0.806691	0.593572					Proser2	0.360266	0.86985
			Cnbp	0.0596102	0.593248					Gm10116	0.402935	2.11798
			Ctc1	-0.157671	0.592203					Xylb	0.401252	1.68638
			Stk39	0.148523	0.592203					Dqx1	0.359692	1.11588
			Tmem126b	-0.215831	0.592203					Dubr	0.401064	4.33724
			Wdtc1	-0.190129	0.592203					Plcd3	0.40088	1.83996
			Wdfy2	-0.20554	0.591004					Cep83	0.400469	15.0035
			Elmo1	-0.100365	0.591004					Eml4	0.399698	20.0857
			Hnrnpul2	-0.0530162	0.589698					Rpp40	0.398711	1.74727
			Mast4	0.169186	0.589483					Gm16754	0.358982	0.406575
			Larp1	0.099285	0.589483					Zfp275	0.358344	1.21427
			Atp5j	-0.103535	0.587974					Fam72a	0.358317	1.12542
			Limk2	0.147718	0.587814					Stim2	0.398362	18.1512
			Syngr2	-0.0878842	0.587485					Cirh1a	0.397992	18.9245
			Vrk2	-0.153974	0.585863					Ptprj	0.396777	14.341
			Leprotl1	0.109113	0.584958					Zfp142	0.39644	6.48678
			Lamtor1	-0.0937748	0.583448					Utp20	0.395979	17.7328
			Fto	-0.125021	0.582706					Insig1	0.395754	6.62342
			Rrn3	0.123088	0.581784					Aebp2	0.395696	18.475
			Pmaip1	0.135545	0.580219					Tbc1d24	0.395687	4.60033
			Ifi203	-0.234659	0.580215					Psme2b	0.3562	1.2288
			Ift46	-0.190757	0.579804					Slamf7	0.356115	0.463647
			Rnaseh2b	-0.169181	0.579804					Gm14306	0.355882	0.627801
			Calcoco1	-0.217962	0.579804					Tollip	0.395135	11.857
			Cfap36	-0.208375	0.579485					A630001G21Rik	0.395111	1.83917
			Gm38394	0.192799	0.579485					Timm9	0.394912	4.00305
			Ppp2r3c	-0.103388	0.57916					Abl2	0.394571	6.37882
			2410004B18Rik	-0.214198	0.57916					Zbtb49	0.394278	1.63222
			Agpat3	-0.107983	0.578602					Rabgap1l	0.394223	9.72816
			Ppard	0.154619	0.57841					Crlf2	0.394222	6.42597
			Atf2	0.117553	0.57841					Noc3l	0.394054	7.68613
			Smap2	-0.129761	0.57841					Iffo2	0.392484	1.34196
			Gm17275	0.541005	0.57841					C230062I16Rik	0.354651	0.487908
			Wars	0.0937643	0.575319					Lamtor3	0.391804	8.68825
			Ppp1r7	-0.119047	0.574471					Atp6v1c1	0.39178	11.7235
			Specc1l	-0.127269	0.574471					Gm32687	0.354457	0.260787
			E430025E21Rik	0.122106	0.571939					Rpsa-ps2	0.391562	1.30933
			Golga4	0.117654	0.571939					Oxsr1	0.391515	14.6126
			Mbp	-0.100202	0.569948					Zfp407	0.390634	4.6038
			Ermp1	-0.073194	0.569298					Agk	0.390572	2.70454
			Vrk1	-0.0906627	0.569201					Gm12166	0.354008	0.404363
			Cep72	-0.365871	0.567925					Mical2	0.390198	3.02389
			RP23-4F16.12	0.621324	0.567073					2210408F21Rik	0.353854	0.517294
			Tulp3	-0.140368	0.566942					Tob2	0.388678	13.0227
			Dgkg	-0.397696	0.566916					Unc13a	0.388638	2.46927
			Ubap1	-0.151294	0.566674					Polr1b	0.388416	10.9788
			Rrm1	-0.0605052	0.566674					Mitf	0.388355	1.35147
			Usp2	0.767015	0.566674					Cep85	0.387587	41.618
			Dennd5a	-0.0896149	0.566674					Cd180	0.387333	19.4473
			Ankrd63	0.174984	0.566674					Pfkl	0.387236	20.2832
			Kifc1	-0.114728	0.566674					Wnt6	0.387218	2.52056
			Casp7	-0.124659	0.564584					Ulbp1	0.387046	8.08249
			Ndufb11	-0.127024	0.564584					Nme1	0.386786	4.36957
			Rnf187	-0.13622	0.563588					Aoc2	0.351762	1.30019
			Slc4a8	-0.367189	0.563588					Cdh17	0.386758	22.1085
			Tmem63a	-0.220552	0.563588					B4galt5	0.38648	9.91364
			Samhd1	-0.0900151	0.563588					Gtpbp4	0.385978	22.2526
			Vopp1	0.132524	0.563588					Spi1	0.385873	26.6635
			Crtc2	0.091371	0.563252					Ssbp4	0.385565	7.4045
			Eif4g1	0.0601568	0.562986					Naf1	0.385488	4.77469
			Trim12a	-0.133948	0.560875					Icosl	0.385416	4.35556
			Gars	-0.0645327	0.560657					Gm4332	0.349111	0.867469
			Lhfpl4	-0.262304	0.560657					Ccr1	0.384374	15.7282
			Tmem94	-0.0993599	0.560014					Rsl1	0.348793	1.11274
			Gm12657	-0.759026	0.560014					Apbb2	0.384208	2.69043
			1500004A13Rik	0.368151	0.560014					Ctsa	0.383094	21.104
			Ctsl	0.171088	0.559644					Cep19	0.382929	2.85882
			Ehbp1l1	-0.0872383	0.559405					B9d2	0.382751	1.8908
			Rnf126	0.10912	0.558584					Ankrd13b	0.346376	0.899308
			Zfp358	-0.287388	0.558584					Amdhd2	0.381648	3.82397
			Gm4735	-0.241028	0.558584					Sec24b	0.381618	26.7352
			Cobll1	0.210984	0.55784					Klhdc8b	0.346237	0.533014
			Capn15	0.166287	0.554719					Denr	0.381604	18.5901
			Zpr1	0.120363	0.553809					Aagab	0.381563	12.8447
			Zfp951	0.260263	0.553691					Bmp1	0.345592	0.646913
			Endod1	-0.126108	0.552604					2410131K14Rik	0.381241	3.90561
			Chchd3	-0.0967502	0.552604					St13	0.380893	18.9355
			Reck	-0.257078	0.552508					Irf2bp2	0.380786	11.0615
			Il4i1	-0.563393	0.552508					Pik3ap1	0.380635	18.4179
			Utp20	0.094676	0.551965					2610001J05Rik	0.379568	8.4023
			Rgl2	0.142646	0.551677					Fam210a	0.37953	3.73359
			Prmt3	0.163795	0.551576					Epha2	0.378684	16.0969
			Apaf1	-0.0974845	0.551431					Slc11a2	0.377633	5.10513
			Med19	0.155979	0.551431					Jmjd1c	0.376535	13.5376
			Unc13d	-0.186453	0.551431					Pdrg1	0.375972	4.36552
			Eef1e1	0.117985	0.550858					Nsun4	0.375902	1.52018
			Dip2a	0.125806	0.55003					Msn	0.375756	57.2457
			Acot2	-0.204125	0.549147					Nln	0.374947	4.88606
			Nr2c2ap	0.152104	0.549147					Gm43118	0.340248	0.52447
			Parp12	-0.165445	0.547166					Ttc1	0.373779	5.9431
			Poc1a	-0.184488	0.546703					Dph2	0.373364	3.32426
			Rps15a-ps7	-0.905452	0.546703					Gm13502	0.339352	0.0485662
			Mical2	0.220782	0.546613					Gar1	0.373267	8.87943
			Ankrd55	-1.02366	0.545638					Slc39a10	0.373121	9.61798
			Gmip	0.106288	0.543416					Vopp1	0.373089	8.01233
			Tsr1	0.0967714	0.543416					Mir17hg	0.338721	1.21322
			Otx1	0.588029	0.541827					Yars2	0.372442	3.51415
			Gm6829	-0.927241	0.541229					Dohh	0.371971	5.81816
			Ppp2r3d	0.286833	0.541108					Arl11	0.338537	0.793417
			Ebna1bp2	0.113768	0.540719					Ndufaf5	0.338364	1.06387
			Xylb	0.307418	0.540669					Cltc	0.371542	40.2798
			Get4	0.114373	0.539712					1810049J17Rik	0.337736	0.518139
			Ripply3	-0.534029	0.539412					E430025E21Rik	0.37036	9.54975
			Nck2	-0.212356	0.538931					Gm7887	0.336807	1.20849
			Ppp1r14a	-0.222044	0.536849					Gbp2	0.370325	2.78583
			2610001J05Rik	0.128166	0.536337					Clcn5	0.370271	5.51856
			Mob3a	-0.0759195	0.536134					Lsm10	0.335623	1.27451
			Ccnt2	0.151183	0.535877					Tnfrsf12a	0.335608	0.647472
			Atf7ip	-0.167373	0.535529					Gaa	0.369975	15.7932
			Zyg11b	-0.193585	0.534984					Pgd	0.369408	21.248
			2410003L11Rik	0.372131	0.533791					Nop14	0.369319	14.5513
			Tanc1	0.0730486	0.532826					Eftud1	0.368752	3.73934
			Fhod1	-0.145656	0.532651					Trim30a	0.368684	3.10527
			Cd320	-0.366076	0.532358					Tpra1	0.368579	6.06349
			Plxdc1	-0.164447	0.531624					Pgk1	0.368347	43.9136
			Srrm2	0.0685458	0.531624					Tusc3	0.367873	7.81816
			Kcnk13	0.242354	0.531624					Prkcd	0.367309	21.1141
			Nrm	-0.212782	0.531624					Lipt1	0.334242	0.361058
			Gm43914	0.227602	0.531624					Zfp382	0.367262	1.68252
			Met	-0.164419	0.530256					Usb1	0.367225	9.45593
			Gm43511	0.865095	0.530256					Whrn	0.333816	0.297881
			Amz2	0.115593	0.529461					Manbal	0.367009	2.01445
			Cyfip1	0.0839604	0.529461					Mif	0.367001	18.1713
			Mppe1	-0.258081	0.528874					Gm5537	0.366199	1.39099
			Fam213a	0.269092	0.527687					Chmp2b	0.366082	4.41567
			Trpt1	-0.956145	0.527687					Ifi27	0.365208	3.17745
			Dnajb4	0.545903	0.527264					Nhlrc3	0.364363	4.89963
			Lbr	-0.076504	0.526432					Per2	0.364309	1.48957
			Atp8a1	-0.0834114	0.526432					Csf2rb	0.363837	35.9101
			Ttk	-0.15821	0.526432					Nop2	0.363446	21.8861
			Usp30	0.142931	0.525933					Cpeb4	0.363096	4.46852
			Tmem5	0.237646	0.525933					Snhg12	0.362116	1.33471
			Zfp292	0.111613	0.525933					Dhps	0.362022	5.47886
			Trpv2	0.111292	0.525131					Homer3	0.361348	3.14815
			Acox3	0.0942436	0.523484					Grina	0.361154	5.64397
			Ndufa9	-0.0806473	0.523277					Epb41l2	0.361102	15.2396
			Zscan2	-0.692696	0.523277					Lcor	0.36044	2.05813
			Zfp747	0.224407	0.523277					Sesn2	0.359984	4.83268
			5930412G12Rik	0.314724	0.523277					Gt(ROSA)26Sor	0.359777	3.51291
			Noc2l	0.0731679	0.523277					Eef1e1	0.359453	9.32698
			Aim2	0.134942	0.523135					Sh3bp2	0.359347	12.475
			Zfp445	0.104483	0.523015					AA467197	0.359251	1.94751
			Slc25a4	-0.0770741	0.522398					Tnpo2	0.359073	27.011
			H2-Q5	-0.453308	0.520636					Mrrf	0.35901	2.03715
			Spty2d1	-0.116792	0.518988					Zfp770	0.358195	3.67328
			Dact3	0.366193	0.517799					Isl2	0.327928	0.343915
			Hp1bp3	-0.0767985	0.517459					Dis3	0.357928	5.266
			Mrpl3	0.117757	0.517459					Hic1	0.357878	5.48945
			Hist1h2ap	-0.277227	0.517459					D030028A08Rik	0.327324	0.895978
			Phka1	-0.248463	0.517249					Piezo1	0.357813	16.5031
			Nsmf	0.246194	0.516801					Rps25-ps1	0.327042	0.294633
			Nmt1	-0.0639648	0.516663					Stard3	0.357134	5.93554
			Itpr1	-0.0726154	0.516663					Bcl2l1	0.326746	1.29082
			Clint1	0.0844209	0.516063					Pkm	0.357106	51.1904
			Luc7l3	0.101059	0.516063					Rhbdd3	0.326564	0.704321
			Mroh1	0.152373	0.516063					Nol12	0.356391	5.78781
			Mettl13	0.196556	0.516063					Gm9776	0.326326	0.764611
			Fam168a	0.105349	0.516063					Gm20498	0.3261	0.692363
			Slc37a3	0.132718	0.516063					Mrpl52	0.356293	3.52465
			Tnrc18	-0.104559	0.516063					Cmtr2	0.355856	4.01637
			Pcca	-0.217947	0.516063					Wdr12	0.355531	6.70774
			Vamp7	-0.167657	0.516063					Lamc1	0.355387	6.4389
			C030014I23Rik	-1.23008	0.516063					Wbscr16	0.355371	3.17209
			Brwd3	-0.176095	0.516063					Hmga1	0.35532	8.32883
			Psmb3	-0.0986944	0.516063					RP24-67F19.6	0.325497	0.962384
			RP23-181P23.2	0.635245	0.51573					Rrbp1	0.35523	17.4647
			Mtmr4	-0.0665469	0.515552					Gas2l3	0.355227	5.14874
			Arl3	0.103192	0.515552					Fam109a	0.355115	2.3797
			Rab24	0.135177	0.515552					Alg13	0.354745	2.83442
			Fam161a	0.219092	0.515552					Pbdc1	0.354563	4.21824
			Zscan20	-0.199818	0.515552					Mafg	0.354482	6.99568
			Nln	0.165358	0.515347					Rrs1	0.354427	10.1791
			Mat2a	0.0640234	0.515347					Tmem156	0.354249	1.30675
			Pxdc1	0.390196	0.514459					Il1rl1	0.324402	0.402555
			AU040320	-0.149846	0.514459					2410002F23Rik	0.354177	4.98716
			Prc1	-0.0931216	0.514459					Gm14494	0.324155	0.240899
			Rpa1	-0.0605396	0.513815					Blcap	0.35409	2.89245
			Psmb7	-0.0829204	0.513063					Art2a-ps	0.323845	0.385982
			Sec24c	-0.0940154	0.513063					Gm10241	0.323686	0.122279
			Bola3	-0.177417	0.513063					Gm10163	0.323339	0.814236
			Rnpc3	0.175175	0.512918					Armc6	0.353864	2.80767
			Kit	0.435836	0.51135					Plek	0.353771	27.8125
			Gna12	-0.118515	0.510836					Tdg	0.353391	12.9031
			Zfp791	-0.53282	0.510773					Nkrf	0.353379	1.92916
			Cyb561d2	-0.295558	0.509108					Rnf41	0.353116	5.95468
			Cdk17	0.199729	0.508337					Stk39	0.352979	5.87943
			Ube2q2	0.111177	0.508337					Pde4d	0.321362	0.559689
			Zbtb42	-0.179197	0.508337					Arf4	0.35232	10.8601
			Itgam	-0.474502	0.508337					Bahd1	0.352306	8.04383
			Dnaja1	0.064853	0.505824					Gm14023	0.321095	0.52962
			1110051M20Rik	-0.471445	0.505623					Kansl1l	0.320799	0.601616
			Mpc2	-0.166431	0.505455					Inafm1	0.319864	0.684085
			Nras	0.100406	0.505455					B3galt6	0.352217	2.31127
			RP24-88J19.3	0.614796	0.505455					Surf6	0.352129	4.73049
			Zfp622	0.133381	0.503828					St14	0.35189	6.84771
			Hat1	0.104239	0.50183					Eid2b	0.318909	0.457172
			Atf7	0.120675	0.50183					Fam132b	0.318718	0.430721
			Wdr7	0.179081	0.500886					Rpgrip1	0.318484	0.568468
			Sik1	-0.118592	0.500517					Hccs	0.351216	5.5391
			Gm4724	0.652808	0.499825					Dyrk2	0.350135	1.69153
			Ly86	-0.0747636	0.499757					Rn7s1	0.317642	0.39873
			Timeless	-0.0981802	0.499757					Rn7s2	0.317642	0.39873
			S100pbp	0.150026	0.498741					Ppp2r1b	0.349821	6.02826
			Heatr1	0.0767648	0.498324					Amz1	0.349717	7.14206
			Clk2	0.132596	0.498065					Ak2	0.349618	19.7905
			Vps9d1	-0.143061	0.49714					Nolc1	0.349395	22.8601
			Gys1	-0.113764	0.49714					Shmt1	0.349383	4.4045
			Cep350	-0.112217	0.49714					Ccnj	0.31628	0.542761
			Cdyl	0.0932006	0.49714					Fam168a	0.348957	10.6478
			Ei24	-0.133036	0.496986					Wdr81	0.348722	6.1463
			Cenpn	-0.144549	0.496551					Gm9581	0.348202	1.72465
			Lrba	-0.167127	0.495615					Lrrc42	0.348181	6.21183
			Herc6	-0.220902	0.495518					Tecpr1	0.347755	5.60033
			Tfb1m	0.338252	0.495518					H2-D1	0.346364	20.9957
			Sgpl1	0.0754094	0.494638					Rin2	0.34632	3.96829
			Trim30d	-0.215601	0.494638					Krt10	0.314978	0.34786
			Zfp821	-0.244669	0.494482					Aprt	0.346016	11.3179
			Cenpf	-0.0968328	0.493295					Pi4ka	0.345963	12.5575
			Mthfd2l	-0.981443	0.493295					Tomm5	0.344989	5.95468
			Trp53inp2	-0.264697	0.493295					Nsun6	0.314337	0.630898
			Retsat	-0.216916	0.493295					Phlpp1	0.344447	9.39577
			E330034L11Rik	0.882261	0.493295					Slc37a1	0.3439	3.48149
			Zbtb12	0.27256	0.492315					Rrp15	0.343774	4.65758
			Tomm20	0.0702383	0.492315					Pus1	0.343661	7.69037
			1500015A07Rik	0.398968	0.492292					Mier2	0.343315	3.54469
			Fgr	0.31053	0.492084					Gabpb1	0.343303	6.01412
			Camk2g	-0.166927	0.491611					Ifi27l2a	0.3133	1.11191
			St8sia4	-0.0868866	0.491003					Tex30	0.343086	3.30676
			Haus2	0.189376	0.490929					Naa20	0.342779	3.86678
			Rad23a	-0.100188	0.488713					Wsb1	0.34262	8.22768
			Gxylt1	-0.13822	0.488247					Nufip1	0.34259	5.46218
			Cdv3	0.060492	0.486976					Onecut2	0.341834	9.88606
			Nceh1	0.295757	0.48679					Fam46a	0.340707	7.45223
			Ccdc88a	-0.0967544	0.48679					6430548M08Rik	0.312555	1.21471
			Asf1b	-0.0837037	0.486731					Ppcs	0.312522	0.584623
			Scai	0.262793	0.48669					Cdc42ep3	0.340235	2.09117
			Ccdc9	0.138672	0.48669					Alg14	0.31201	0.334242
			Lmnb1	-0.0587847	0.485384					Tfrc	0.339462	14.4145
			Epb41l2	0.0882445	0.484573					Nqo1	0.311948	0.402086
			Dym	-0.146899	0.484363					Vps8	0.339318	4.04287
			Sec23b	-0.0882358	0.483538					Spns1	0.33913	4.22403
			Mctp1	-0.0956771	0.483472					Atp6ap1	0.338896	14.0491
			Zswim1	-0.254745	0.483394					Zwint	0.338656	16.6459
			Zfp282	-0.09079	0.483394					Spag9	0.338634	13.1785
			Brk1	-0.081988	0.483394					Kctd17	0.338152	3.64368
			Lin54	0.0943952	0.483394					Arl8b	0.337474	11.3197
			Gm45640	0.603586	0.483394					Polr3e	0.336549	3.31267
			Ddit3	0.358219	0.482674					Zbtb40	0.336305	3.92812
			Acbd4	-0.293468	0.482063					Pprc1	0.335463	19.4283
			Gmcl1	-0.143686	0.47961					Zfat	0.335241	1.391
			Ankfy1	-0.0776395	0.47961					Mtdh	0.335202	19.6819
			Ndufa7	-0.149237	0.47961					Impact	0.308163	1.08302
			Snrpd2	-0.106786	0.478263					Prdx6	0.335178	12.0531
			Wdr75	0.106066	0.477972					Zfp335	0.335159	3.25324
			Smg7	0.0842744	0.477901					Slc7a5	0.33505	10.9355
			Pias3	-0.241821	0.476312					Kti12	0.334982	3.95871
			Gpr157	-0.233858	0.476205					Slc29a2	0.306402	0.76005
			Kif9	-0.739028	0.475013					Tmco3	0.334373	5.7986
			Grcc10	-0.289465	0.473502					Xpo4	0.33435	5.01818
			Nudt14	-0.20323	0.47273					Obfc1	0.333951	4.21824
			Calm3	-0.0697422	0.47273					Myl12a	0.333701	31.1463
			Olfm1	-0.539653	0.47273					Ptpn7	0.333404	22.0232
			Il1b	-0.818683	0.47273					Itgb2	0.332509	42.3458
			Hdac1	-0.0751624	0.47273					BC005561	0.304521	0.28844
			Lsm11	0.198247	0.47273					Tom1	0.332479	9.34775
			Dip2c	-0.124321	0.47273					Slc30a4	0.332192	6.5986
			Dpf2	-0.0821606	0.472016					Col4a2	0.331025	15.4089
			Prps2	-0.162875	0.472016					Abi1	0.330975	13.8041
			Mrps22	0.187404	0.471936					Iqgap1	0.33088	37.8601
			Ago3	0.226647	0.471584					Ier5l	0.303514	0.921888
			Pitpnm2	0.179401	0.471469					Dusp16	0.330791	5.51713
			H2afx	-0.0916109	0.471469					Gba	0.330758	6.65956
			Nvl	0.100983	0.471121					Gm17491	0.302214	0.357897
			Magoh	-0.125564	0.470952					Col4a1	0.330254	17.118
			Rmi2	-0.240599	0.470952					E2f5	0.302066	0.839682
			1110004E09Rik	-0.19545	0.470883					Sec22a	0.330008	1.42294
			Baz2a	-0.0793584	0.470883					Gm48843	0.302056	0.312032
			Gbp5	-0.912772	0.470366					Cyth4	0.329801	11.0535
			Glmp	0.0983596	0.47018					Gm13436	0.301706	0.295207
			Gm14325	-0.557965	0.468672					Wdr18	0.329684	4.4318
			Ankrd13a	-0.0588308	0.468138					Wdr77	0.329625	6.58503
			Irgm1	-0.226892	0.468138					Atp6v1g1	0.329623	12.4425
			Max	0.0778681	0.468138					Afg3l2	0.329547	7.01457
			Tyms	-0.0820471	0.467808					Rnf149	0.329481	4.52288
			Rfx2	-0.351357	0.46684					Tmem199	0.329209	4.04672
			Usp54	0.27506	0.464801					Ptp4a2	0.328977	18.6904
			Stk24	0.0838318	0.46433					Hexa	0.328862	28.5391
			Rpl32	-0.072282	0.464301					Gpr39	0.300022	0.358137
			Irak2	-0.115112	0.463905					Mina	0.328787	4.54061
			Gm9755	0.800107	0.458524					Tomm40	0.328774	7.72354
			Adap1	0.140657	0.45611					Lamp1	0.328703	43.5406
			Golga7	0.0835773	0.456019					Enc1	0.327644	1.49242
			Cdc42bpb	-0.0640514	0.456019					Borcs6	0.327599	2.0013
			Cct6a	0.0572833	0.456019					Helq	0.327081	3.71273
			Kbtbd8	-0.205847	0.456019					Nbn	0.32681	5.03198
			Rab6a	0.0747699	0.456019					Otud7b	0.326634	5.77469
			Gm6863	-0.394228	0.456019					Nefh	0.326469	4.02
			Jam2	0.601795	0.456019					Cnbd2	0.298015	0.736583
			Rpl36a	-0.094986	0.456019					Depdc7	0.325975	4.50307
			Gm12250	-0.775168	0.456019					Hspa1l	0.297779	0.340272
			Rel	0.127972	0.45266					Smim13	0.325859	2.4758
			Fbxl15	-0.335948	0.45266					Pabpc4	0.325714	11.8601
			Rprd1b	-0.108779	0.45266					Trak1	0.325676	7.95861
			Dnttip2	0.0949652	0.45266					Ppp2r3d	0.325665	1.38097
			Dynll2	-0.0722382	0.451639					Crim1	0.325543	24.4202
			Uhrf1	-0.0786423	0.451459					Rnmtl1	0.296228	0.569086
			Srsf7	0.074836	0.451459					Cdyl2	0.325352	2.10924
			Tceanc2	-0.172561	0.451459					Serinc5	0.295987	1.09761
			Rin3	-0.0744496	0.451459					Mettl13	0.325271	2.60349
			Hif1an	-0.0882553	0.451071					Usp16	0.325207	4.66154
			Slc4a7	0.121419	0.450787					Itgb1bp1	0.325177	5.46218
			Sdf4	-0.0856359	0.450787					Btbd19	0.325119	1.84528
			Trim62	-0.290876	0.450626					Parp10	0.324935	2.02704
			Polr1b	0.108156	0.450448					Rtkn	0.294691	0.276283
			Cox5a	-0.115526	0.448572					Efnb1	0.294135	0.424066
			Rps6ka2	0.0999807	0.448238					Tsr2	0.32486	1.95572
			Ptpn12	0.099072	0.448238					Fkbp1a	0.324852	26.3335
			9030624J02Rik	-0.124159	0.448238					Zfand5	0.324268	11.1637
			Tmem30a	0.0657385	0.448238					Pced1a	0.324002	1.57817
			Als2cl	0.292355	0.448238					Utp18	0.323137	6.98716
			Gm16026	-0.476573	0.448238					Dancr	0.293283	0.309975
			Hspbap1	0.242472	0.447575					Ncl	0.323052	25.0223
			Arpc5l	0.119021	0.447575					P4ha1	0.32286	15.3883
			Cep128	-0.109909	0.447575					Cnn3	0.322256	1.39697
			Mapk6	0.120984	0.447332					Zfp1	0.2922	1.13394
			Stx7	0.0652006	0.447321					Eif2b3	0.32162	3.20487
			Cdk13	0.0815963	0.446396					Limd2	0.321487	4.24872
			Ssr3	0.0792856	0.44449					Me2	0.321333	17.0191
			Gt(ROSA)26Sor	0.175599	0.443784					Gm21982	0.291327	0.34772
			Reep5	-0.0650278	0.442621					Ddx1	0.321324	6.05998
			Ncaph2	-0.0796096	0.442588					Clcn7	0.319472	2.18652
			Mpp2	-0.305838	0.442588					Ppa1	0.319211	7.1512
			Pttg1	-0.243203	0.442588					Ascc3	0.319102	5.95468
			Pa2g4	0.0533164	0.442588					Eme2	0.290385	0.651946
			Ptp4a2	0.069871	0.442588					Tnip2	0.31807	3.28736
			Rbm19	0.0997599	0.442588					Rpl17-ps3	0.29024	0.382157
			Card19	0.128824	0.442588					Trim35	0.317993	14.9208
			1810011H11Rik	0.50749	0.442588					Ogfr	0.317439	8.45223
			Mpp7	-0.202958	0.442588					Rpia	0.317347	4.14388
			Gm9821	0.771475	0.442588					2700038G22Rik	0.289358	1.02003
			Cdk5rap3	-0.12482	0.441797					Slc7a6	0.317312	6.35164
			Eftud2	-0.0608416	0.441797					Tmppe	0.288945	0.951581
			Dapk1	-0.0908709	0.441797					Igtp	0.288868	1.13418
			Kdm3b	-0.0883232	0.441797					M6pr	0.317231	31.644
			Gm4366	-0.225761	0.441797					Mfsd1	0.31666	11.5784
			Rragc	0.0908811	0.441391					Pitpnm2	0.316256	2.801
			Afg3l2	0.114458	0.440651					Socs3	0.288601	0.380065
			Itpkb	0.139991	0.440651					Cd274	0.288483	0.782402
			Dcxr	-0.290587	0.440651					Hook1	0.288473	1.24708
			Tspear	-0.698796	0.440651					Tmem168	0.315883	8.22548
			Ift27	-0.241513	0.440575					Urb1	0.315882	6.02872
			Arhgap35	-0.17157	0.440575					Itgax	0.315841	43.7447
			Gm7332	-1.00552	0.440575					39326	0.315661	8.35067
			Ubqln2	-0.139922	0.440315					Ttc7b	0.315605	5.29243
			Myh9	-0.0628286	0.439026					Lin54	0.315115	9.73993
			Tceanc	-0.496619	0.439026					Foxj1	0.28747	0.586773
			Ccdc61	-0.191595	0.439026					Lyar	0.314879	7.63827
			Fuca2	0.0787767	0.438672					Eea1	0.314469	5.76447
			Slc7a6os	0.1301	0.437865					Dclk2	0.314393	2.09933
			Kif4	-0.104745	0.437865					Heatr1	0.3142	15.3757
			Pi4ka	0.0892468	0.437865					Zxdc	0.31406	3.25524
			Tmem120b	0.161737	0.437865					1810032O08Rik	0.287066	1.23449
			Rpl41	-0.0644344	0.437865					Sbno1	0.313822	16.2612
			Mdp1	-0.214706	0.437047					Rps3a2	0.286842	0.820634
			Cox4i1	-0.0763086	0.435385					Gm26982	0.286738	0.388726
			Nfrkb	0.133946	0.433764					Tmc4	0.286558	0.55392
			Mvp	-0.107398	0.43376					Sbno2	0.31353	4.55752
			Rnf149	0.137827	0.43376					Rbpj	0.313378	22.2013
			Gm17296	0.126274	0.432951					Map4k4	0.313345	29.9626
			Pxk	-0.164733	0.431197					Crtc2	0.313031	12.0899
			Lrrc58	0.140029	0.430676					Daxx	0.312934	4.84164
			Cdc37	-0.0645015	0.429331					Arf6	0.31275	17.2757
			Elac2	-0.107396	0.429331					Kif23	0.312646	15.7033
			Polr2b	-0.0710532	0.429331					Lrrc32	0.312594	7.73993
			Tmem168	0.099749	0.429331					Tank	0.312574	3.52909
			Sec24d	-0.125334	0.429331					Ero1l	0.312467	10.3098
			Tbc1d22b	-0.153257	0.429331					Fem1c	0.311987	8.94692
			Ndufaf6	-0.344401	0.429331					Nop16	0.311512	8.56067
			P2ry10	-0.13997	0.429331					Mapk6	0.311138	5.55284
			Mafg	0.12096	0.429331					Ado	0.311117	4.14146
			Sec61b	-0.124645	0.429331					Isy1	0.311036	6.06702
			Camk2d	-0.254898	0.429331					9130401M01Rik	0.31083	3.33026
			Eml3	-0.0852609	0.429331					Cdv3	0.310781	23.5918
			Gm38077	0.639822	0.429125					Zfand3	0.310487	7.86012
			Itfg1	-0.110722	0.428313					Snhg1	0.310335	7.04191
			Dpep3	0.29449	0.4281					Qtrtd1	0.309245	1.84575
			Taf9b	-0.18938	0.4281					Fbxo28	0.308829	3.75163
			Dhcr7	-0.183106	0.4281					Sdad1	0.308305	10.8041
			Trmt2b	-0.215299	0.4281					Gabpa	0.308214	4.68825
			Hiat1	-0.0840558	0.4281					Prkd2	0.307944	2.61601
			Tmem161b	0.166396	0.427935					Eif3j2	0.30793	6.284
			Sp100	-0.117073	0.427823					Mgat4a	0.307571	6.25571
			Mrps18c	-0.114338	0.427527					Rpusd2	0.283261	0.974445
			Btla	-0.0605981	0.427527					Ctsl	0.306734	3.09792
			Clic1	0.0604135	0.426933					Tmem68	0.305898	2.54713
			Pde4b	-0.145748	0.426933					Rps16-ps2	0.305474	4.5817
			Cyhr1	-0.125939	0.426933					Larp1	0.305289	9.86328
			Gm12551	-0.56765	0.426933					Hvcn1	0.304851	11.0448
			Parp9	-0.133445	0.426565					Cnnm1	0.30484	1.60218
			Lrrfip1	0.0695216	0.426565					Slc26a6	0.304622	1.49945
			Gm21985	0.945477	0.426136					Marveld1	0.304396	5.47496
			Smarca4	-0.0532216	0.426097					Nomo1	0.304133	17.15
			Ufc1	-0.123827	0.425957					Slc25a25	0.303889	4.37572
			Rock1	0.0859098	0.425829					Dvl2	0.303732	2.54636
			Mtmr10	-0.251516	0.425829					Tex264	0.302863	1.34216
			Casp3	-0.0961443	0.42564					Rrp1b	0.302778	6.63827
			Wnt6	0.22066	0.425282					Atp9b	0.302069	3.60848
			Cfap43	0.0888194	0.425218					Lss	0.302066	2.96269
			H2-DMb1	-0.0644381	0.425218					Noc4l	0.301816	6.42829
			Gm26811	0.865987	0.425218					Mex3c	0.30155	4.78252
			Tsc22d1	0.195867	0.424934					Tnfaip1	0.301444	7.99568
			Gm2981	0.91418	0.424934					Nol10	0.301263	9.51999
			Npc1	0.0955728	0.424098					Gnl2	0.300961	7.48149
			Vimp	-0.124026	0.424098					Zfp263	0.300922	2.57253
			Grhl1	0.233403	0.424016					Zfp146	0.300889	4.04528
			Cep192	-0.0841617	0.424016					Rrp12	0.300599	8.11295
			Usp4	-0.0716974	0.424016					Utp23	0.300131	1.71919
			Plekhm1	0.0911562	0.424016					Mkrn1	0.30002	22.9355
			Cog5	-0.0977294	0.424016					AC160637.1	0.299228	3.47973
			Gm26825	-0.331632	0.424016					Ptger4	0.2781	1.25242
			Arhgap10	0.267268	0.423794					Apex2	0.299137	2.2783
			Rai1	0.122067	0.423794					Napepld	0.299067	1.8307
			Pias2	0.160119	0.423752					Tmsb10	0.298525	8.03621
			Ccar2	0.113024	0.42366					Arid3a	0.298185	4.68613
			Toporsos	-0.754668	0.422495					Csf2ra	0.298119	6.98297
			Por	0.111317	0.421639					Pttg1	0.277225	1.14815
			Tnk2	0.105075	0.421234					Ddx21	0.298094	20.8601
			Nadk	-0.0810501	0.420793					Arhgap26	0.277069	1.2087
			Gm10177	-0.134471	0.420793					Tgoln1	0.298053	10.6968
			Tcirg1	0.0936386	0.420741					Sbds	0.29796	7.99568
			Nqo2	-0.133559	0.420741					Cyp1b1	0.276542	0.45179
			Tspan5	0.233787	0.420039					Umps	0.297524	4.88273
			Zfp712	0.508416	0.420039					Wdr4	0.297143	2.77551
			Creld1	-0.178069	0.419276					Fam162a	0.2969	3.3112
			Cln3	0.121337	0.419276					Rnmt	0.296872	3.69389
			Necap2	-0.0881469	0.419205					Fastkd3	0.296807	2.06879
			Clec2d	-0.456875	0.418883					Klf8	0.296087	1.40225
			Zfp36	0.135243	0.418125					Gabarap	0.295816	14.2154
			Zfp64	0.170482	0.418035					Clint1	0.295798	11.6576
			Hibadh	-0.112509	0.418035					Gm7336	0.275796	0.342526
			Rfc3	-0.117915	0.418035					Zbp1	0.27558	0.535941
			Sbk1	-0.373884	0.418035					Erdr1	0.295386	2.74554
			Bcl2a1d	0.164718	0.417837					Tbc1d10a	0.294974	1.73347
			Gsdmd	-0.256515	0.417652					Arfrp1	0.294884	2.55434
			Bank1	-0.113928	0.417652					Agap1	0.294041	3.83691
			Zfp597	0.247136	0.41757					Cml1	0.274697	0.287156
			Rnf213	-0.235699	0.41757					Ampd2	0.293985	5.02457
			Gm11696	0.431709	0.417351					Cd74	0.293782	37.2628
			Lrp10	0.0820917	0.416815					Optn	0.293474	2.01492
			Ormdl2	-0.165446	0.416815					H13	0.293438	4.86012
			2810004N23Rik	0.123876	0.416815					Fbxw17	0.292898	3.76699
			Neto2	-0.447955	0.416815					Sec11a	0.292868	4.68613
			Cd302	-0.185157	0.416815					Scpep1	0.292494	11.9586
			Gm10110	0.382897	0.416815					Pcyt1a	0.291905	6.73518
			Efcc1	0.550074	0.416815					Urb2	0.291865	4.97469
			Mrps7	-0.0922822	0.416471					Ier3ip1	0.291678	1.86536
			Elof1	-0.144668	0.416341					Mapkapk2	0.290972	14.5638
			Atp13a3	0.0901465	0.416341					Aste1	0.273079	0.773743
			Hk3	0.187878	0.416341					Apol7c	0.290921	32.1986
			Mmachc	-0.250659	0.416341					Rbpsuh-rs3	0.272838	0.22453
			Park7	-0.0930578	0.416341					Tjp2	0.290536	7.01954
			Sntb2	0.116598	0.416341					Rasa4	0.290523	5.8962
			Lyar	0.100008	0.416341					Dad1	0.290348	5.82102
			Gm4739	-0.109326	0.416341					Noc2l	0.289988	14.9788
			Fbxo42	-0.104642	0.415734					Gm9794	0.272235	1.24323
			Btbd2	-0.162359	0.415635					Fam57a	0.289672	1.32296
			E030030I06Rik	0.763874	0.415091					Pin1	0.289383	4.14388
			Rnf128	0.325513	0.414228					Tmem251	0.289271	3.01888
			Rad51d	-0.165049	0.413853					Zranb2	0.288683	9.50446
			Cbwd1	0.142435	0.413853					Col11a2	0.271566	0.991147
			Rin1	0.532218	0.413853					Ppp2cb	0.288662	6.59517
			Snx5	0.0634234	0.413853					Yy2	0.271381	0.527795
			Rps20	-0.0744526	0.413853					Gm9887	0.27117	0.448558
			Fam69a	-0.136198	0.413853					Tcf20	0.28843	9.73755
			Ubn2	0.0972646	0.413853					Tmem138	0.270701	0.805005
			H2afv	-0.176616	0.413853					Amn1	0.270619	0.753193
			Bcas3	-0.192138	0.413853					Fnip2	0.288367	6.5986
			Acrbp	-0.497362	0.413853					Fam102a	0.288102	5.51428
			Eif4a-ps4	-0.166727	0.413853					Sacs	0.287884	2.98321
			Gm47260	0.340705	0.413853					39508	0.287801	3.79003
			Ptprs	0.0964376	0.413499					Mir22hg	0.270078	0.472074
			Paics	-0.0614812	0.412972					Akap10	0.287705	3.92532
			Micu3	0.293979	0.412074					Aup1	0.287458	8.67778
			Plagl1	0.206728	0.411905					Slc7a6os	0.287334	4.16494
			Herc3	-0.211526	0.411905					Zfp747	0.28721	1.68252
			Mrpl35	-0.119382	0.411905					Rab40c	0.287119	1.3353
			Qtrt1	0.235224	0.41153					Tcp11l1	0.269229	0.611388
			Dgcr8	0.108198	0.41153					Urm1	0.286896	3.74674
			Tnks2	0.0604024	0.41153					Ppp1r14b	0.286486	2.6084
			Zfp207	0.0703171	0.408848					Slc35e1	0.285937	14.1688
			Hif1a	0.0607775	0.408848					E2f3	0.28588	8.14691
			Tmem2	-0.260386	0.408848					Zfp429	0.268302	0.708064
			Scp2	-0.118225	0.408848					Sars	0.285827	10.8928
			Luc7l2	0.0630403	0.408848					Necap1	0.285814	3.44317
			Plbd1	-0.0627162	0.408848					Cad	0.285632	11.3261
			Syncrip	0.0710748	0.408848					Nhp2	0.285291	5.51004
			Trmt13	0.261428	0.408848					5031425E22Rik	0.267536	0.921777
			Pirb	-0.187369	0.408848					D17Wsu92e	0.285095	8.86012
			Trp53	-0.0808155	0.408848					Fam177a	0.285038	9.89279
			Ccnf	-0.0695714	0.408848					Tcof1	0.284892	14.2449
			Tmem97	0.135759	0.408655					G3bp1	0.284766	29.295
			Prelid2	0.247177	0.408655					Max	0.284527	11.3179
			Zfp414	-0.203102	0.408655					Rwdd4a	0.284507	5.5391
			Nsun2	0.0552277	0.407864					Pgap2	0.284468	1.68252
			Ipo7	0.070435	0.407774					4933440N22Rik	0.266443	0.451431
			Taok1	0.0922627	0.406671					Hic2	0.266423	0.441173
			Mpeg1	-0.056612	0.405288					Rab10os	0.284411	3.18751
			Jarid2	0.0695069	0.405062					BC003965	0.266304	0.704321
			4931440P22Rik	0.585198	0.405062					Fbrs	0.284203	7.87615
			Sac3d1	-0.175223	0.40462					Papd7	0.284145	4.23807
			Atat1	0.473125	0.403535					Alkbh1	0.284127	3.26735
			Pgf	0.944166	0.40337					Mars2	0.283999	2.05925
			Sft2d2	-0.12871	0.40337					Gm12606	0.283978	1.36488
			Adgrg5	-0.0796587	0.40337					Slc39a6	0.283633	8.57349
			Haus5	-0.137739	0.402867					Gm38345	0.26515	0.546187
			Xbp1	0.0849978	0.402436					Ldlr	0.283625	2.85602
			Wdr19	-0.27993	0.402348					Tubb6	0.283588	17.2111
			P2ry12	-0.211197	0.402194					Tbc1d12	0.264147	0.653935
			Ppp6r1	-0.082967	0.402194					Cltb	0.28355	9.50724
			Ndst1	0.0977978	0.402194					Dnajc15	0.28341	2.92973
			Moap1	0.472079	0.402181					Atp6v0b	0.283349	11.3344
			Brd2	0.0548534	0.402021					Atp1a1	0.283138	37.2933
			Ubxn8	0.173757	0.401754					Akap1	0.263415	1.21089
			Serac1	0.3925	0.401313					Zfp408	0.263387	1.29607
			Smim3	0.111436	0.401249					Vps29	0.283131	9.54212
			Tfpt	0.196939	0.400856					H2afj	0.282836	4.34775
			Jtb	0.137036	0.400856					Rbm15	0.282327	1.45624
			Ccs	-0.155087	0.400856					Ttc27	0.281941	3.0843
			Gm5601	0.194986	0.400856					Ifrd2	0.281779	3.22831
			Atg10	-0.383916	0.400701					Cebpb	0.262343	0.824038
			Unc119	-0.0899537	0.400621					Bloc1s4	0.281763	2.07456
			Zcchc9	0.145189	0.400621					Wdr43	0.281716	7.81248
			Acss2	-0.356009	0.400621					Ears2	0.262025	0.77554
			Rpl37a	-0.0628665	0.400621					Gm12191	0.261971	0.0424441
			Zfp940	0.464894	0.400407					Asap1	0.281452	4.65758
			Cspp1	0.158587	0.398816					Uqcr10	0.280722	3.39419
			Fbxl18	0.154633	0.398595					Rps19bp1	0.280713	1.44462
			Rap1gds1	-0.097297	0.39808					AA474331	0.261594	0.550106
			Slc35a5	-0.130791	0.397895					Chd2	0.280391	5.8729
			Gramd1a	0.189122	0.397494					4931406P16Rik	0.280369	5.12148
			Ube4a	-0.124522	0.396408					Alg9	0.280219	2.2625
			Pacsin2	-0.0818439	0.39628					Dusp12	0.260586	0.779161
			Cat	-0.0886631	0.39628					Map1lc3b	0.279688	6.57349
			Rpl31	-0.0922449	0.39628					Tmem186	0.260236	1.25507
			Usp49	-0.152519	0.39628					Galk1	0.279632	4.33724
			Cmtm4	-0.113525	0.39628					Ccdc122	0.260166	0.54726
			Prdx2	-0.0765298	0.395868					Fbxl15	0.259947	0.571387
			Tmc4	0.362067	0.3952					Kcmf1	0.279494	12.71
			Rnf34	-0.12898	0.39504					Tada2a	0.259408	1.24914
			Anxa4	0.115508	0.394525					Gmfb	0.279402	8.51145
			Fam234b	0.0940257	0.394525					37681	0.259059	0.205266
			Cpsf3	0.0629966	0.394525					Tnfrsf1a	0.27933	11.0894
			Kcmf1	0.0682477	0.394525					Mettl10	0.258774	0.489119
			Gm12940	0.482109	0.394525					Gm47863	0.258691	0.420406
			Ahr	0.151115	0.393768					Tmem216	0.258287	0.379797
			Tug1	0.0959066	0.393768					Ctdnep1	0.279315	7.72816
			Cnot8	-0.138812	0.392947					Cnbp	0.279314	23.1518
			Slc9a3r1	-0.139334	0.392947					Minos1	0.279029	5.25337
			Ext2	-0.0970608	0.392947					Atp6v1f	0.278588	9.11351
			Piga	0.203281	0.392947					Efhd2	0.27834	12.5817
			Gm5559	1.04701	0.392881					Pdlim7	0.278144	7.77469
			Fktn	0.202112	0.392852					Zfp52	0.257749	0.801141
			Hps6	-0.15924	0.392852					Pex12	0.257726	0.727857
			H3f3a	-0.0614555	0.392253					Adprhl2	0.278109	2.27467
			Zfp942	0.174641	0.392107					Pde4b	0.278066	3.04512
			Gm15706	0.653473	0.392107					Dnajc11	0.277777	6.8962
			Dancr	0.956119	0.392107					Ubald2	0.277756	5.60033
			Gm9888	0.534498	0.390129					Mtrr	0.277684	3.39777
			Epsti1	-0.0794191	0.389866					Tiparp	0.27743	6.14086
			Dazap1	0.0913085	0.389866					Txnrd3	0.256926	0.781257
			Naf1	0.153038	0.389796					Aplp1	0.256832	1.29229
			Eif4ebp2	-0.0813357	0.389796					Ikbkap	0.277095	4.81531
			Ndufs4	-0.12793	0.389796					Map2k3	0.277064	5.1707
			Tmem231	-0.409023	0.389796					Fubp1	0.276656	14.8013
			Churc1	-0.123633	0.389796					Eif1	0.276537	21.8729
			Cdc25b	-0.135607	0.389737					Polr3h	0.27642	1.5811
			Ttyh3	-0.10669	0.388444					Mbnl2	0.276392	5.9914
			H2-DMb2	-0.20244	0.388247					Adrm1	0.276177	7.81816
			Nrg2	-0.572253	0.387299					Fsd1l	0.255824	0.640907
			Atp5a1	-0.0406251	0.387243					Zfp622	0.276174	4.02136
			Tmem79	-0.285404	0.386831					Gm20463	0.255637	0.149321
			Parp3	0.10399	0.386831					Cflar	0.276122	2.28895
			Vps39	0.120126	0.386831					Hif1a	0.276091	15.7399
			Cadm1	0.100113	0.386831					Rltpr	0.255166	0.196202
			Snapc5	-0.20847	0.386831					Tmem189	0.275799	5.02733
			Tgm2	-0.0572806	0.386831					Laptm4b	0.254685	0.334316
			Gtf2ird2	0.25259	0.386616					Mettl1	0.254631	1.17337
			Enpp4	-0.160545	0.386616					Gosr2	0.275374	11.5654
			Cdk2ap2	-0.137234	0.386616					Tvp23b	0.254588	0.6822
			Trak2	0.0935818	0.386616					Gemin5	0.275192	4.46471
			Acsbg1	0.396273	0.386616					Csnk1e	0.275154	3.78362
			Gm20939	0.678054	0.386616					Fam21	0.274742	8.4908
			Coro1a	-0.069067	0.38622					Cited2	0.274574	3.22223
			Lyst	-0.104935	0.385368					Tomm20	0.274556	13.8894
			Strn3	0.0902806	0.385368					Mical1	0.27444	4.97881
			Gm20784	1.55934	0.385368					Lin7c	0.274437	3.58075
			Ttc28	-0.423199	0.38476					Rpp14	0.274336	1.7868
			Lss	0.149094	0.384498					Lrfn4	0.274062	1.45879
			Nedd8	-0.0866132	0.384301					Sdhaf3	0.253404	0.426942
			Naga	-0.0859984	0.384301					Cdc14a	0.273842	8.12321
			Phkg1	-0.39088	0.384301					Lclat1	0.273757	2.30657
			Slc9a4	0.214971	0.384301					Mfsd4	0.252981	0.874472
			Becn1	-0.0758687	0.384301					Lsm1	0.273732	4.49621
			Aprt	0.0898633	0.384057					Chmp4b	0.273443	14.0915
			Psmd11	0.0802891	0.384057					Hck	0.273243	11.5654
			Rnft1	0.152473	0.384057					Nhp2l1	0.273014	8.54668
			Eri3	-0.201639	0.384057					Gm1070	0.25194	0.220545
			Tjp3	0.213639	0.384057					Gfod1	0.272769	4.89963
			Eif2s3x	0.070487	0.384057					Fth1	0.272727	17.4318
			Uggt1	-0.0717264	0.384057					Letm2	0.251575	0.479545
			Mcm9	0.19572	0.384057					Abhd4	0.272641	3.42532
			AI846148	-0.250232	0.383092					1110038B12Rik	0.272438	1.88729
			Mxd1	-0.169819	0.381233					Zbtb11os1	0.251436	0.302551
			Guk1	-0.22542	0.381233					Cebpz	0.272181	5.64589
			Mlh3	-0.13131	0.381233					Gm15772	0.251251	0.225386
			Dusp1	0.362285	0.381233					Npm1	0.272007	10.6946
			Usp24	0.0960597	0.381233					Nbeal1	0.271815	2.02147
			Sergef	-0.293349	0.381233					Gas7	0.271685	4.31785
			Fgf2	0.782108	0.381233					Bsg	0.271428	19.0146
			Grtp1	0.644273	0.381233					Saraf	0.270733	4.52871
			Tbca	-0.0785621	0.381233					Rela	0.270476	8.79317
			A4galt	0.413552	0.381233					Eif1ax	0.270363	5.44612
			Sacs	0.143204	0.381233					Adat2	0.250418	0.535941
			Zbtb18	0.106377	0.381233					Gpatch4	0.270301	2.07999
			Ndufaf2	-0.233899	0.381233					Gm6741	0.250208	0.156447
			Pi4k2a	-0.0914383	0.380722					Bbs4	0.250139	0.887811
			1110038B12Rik	0.174285	0.380722					Gm49359	0.249936	1.2143
			Nhp2	0.10356	0.380256					Wdr53	0.24971	0.85386
			Gmnn	-0.0910431	0.380256					Klhl12	0.249544	0.737893
			Pcnt	-0.0947347	0.379871					Cd82	0.27015	15.6091
			Asnsd1	-0.112999	0.37975					Tgfb3	0.2494	0.312985
			Srxn1	0.147549	0.379306					Myo7a	0.249344	0.688276
			Plekha8	-0.142668	0.379105					Epb41l5	0.249105	0.370112
			Gpc1	0.215719	0.378709					Ctsc	0.270075	9.22915
			Dap3	-0.113538	0.378709					Rassf1	0.270027	4.02045
			Ivns1abp	0.0460684	0.378163					Sh2d1b1	0.248871	0.366609
			Suds3	-0.0729355	0.378163					Nfic	0.269731	4.76955
			Ube2c	-0.06668	0.378034					Gls	0.269666	8.35556
			Mlycd	0.149523	0.37735					Vav2	0.269472	2.65805
			Spc24	-0.152861	0.37735					A430005L14Rik	0.269026	1.64857
			Hmgn2	-0.0623837	0.37725					Atp2b1	0.268965	7.63078
			Hlx	-0.193477	0.376204					Ppp1r9b	0.268792	8.14267
			Tap2	-0.079206	0.375602					Gm15899	0.247977	0.149919
			Fkbp2	-0.254497	0.375602					Gm45640	0.247902	0.227194
			Setd7	-0.143781	0.37505					Gm7353	0.247736	0.52962
			Asah1	-0.0606688	0.373831					Tnfsf8	0.268321	7.63451
			Slc16a1	0.24546	0.373831					Fam49a	0.268122	2.22084
			B230334C09Rik	0.73046	0.373472					Ppp4r1	0.267939	4.73283
			39692	-0.161689	0.373267					AI846148	0.247246	0.87606
			Prpf38b	0.0853921	0.372598					Nol9	0.267808	5.24336
			38961	-0.0600031	0.372598					Abcc1	0.267795	10.0645
			Pcsk7	-0.115216	0.372265					Ipo13	0.267248	6.81816
			Oxr1	-0.132198	0.372043					Larp4	0.267147	5.73755
			Arih2	0.0919414	0.372043					Llph-ps2	0.245964	0.725893
			Arrb2	0.0595409	0.371979					Rabep1	0.266981	7.32883
			Gstm5	-0.759609	0.371743					Sfxn2	0.2668	5.46725
			Wdr1	-0.0336859	0.371743					Prdx1	0.266798	12.752
			Ttc21b	-0.257922	0.371743					Otud5	0.266748	8.48545
			Dennd1a	-0.171643	0.371743					Ddx31	0.244445	0.948408
			Stx11	-0.191915	0.371743					Gm38394	0.266658	2.0505
			Dmrt3	0.244176	0.371743					Stk11ip	0.266333	1.55097
			Gm12671	-2.0107	0.371743					Mrps28	0.244085	0.798415
			Ppp2r4	-0.05616	0.37168					Pabpc1	0.266157	21.1113
			Mkrn2	-0.121811	0.370411					9930104L06Rik	0.244045	1.10696
			Fgfrl1	-0.411359	0.370348					Aldh7a1	0.243862	0.661646
			Ddx41	0.0841406	0.370066					Mettl2	0.265958	3.36527
			Selm	-0.301025	0.369239					Tes	0.265683	14.7055
			Sec16a	-0.0754951	0.368672					5033406O09Rik	0.243488	0.336938
			Tmem245	0.109059	0.367829					Napa	0.265513	3.70603
			Unc45a	-0.112592	0.366856					Timm17a	0.265348	6.91364
			Slc26a11	0.331741	0.366856					Ccdc58	0.26515	2.03744
			Mllt6	0.107052	0.366656					Rabgef1	0.264662	3.0263
			Prkra	-0.262463	0.365614					Grap	0.264214	2.98603
			Rps6	-0.0523819	0.365614					Eno1	0.263792	18.1656
			Ccdc97	-0.11548	0.364591					Atp7a	0.263783	2.16719
			Spire2	0.21378	0.364591					Adam1a	0.242377	0.347121
			Atg2a	-0.112869	0.364591					Kctd9	0.263496	3.85281
			Arhgap4	0.0896391	0.364591					Top1mt	0.241594	0.875584
			Arl4c	-0.425293	0.364591					Krr1	0.26334	5.49349
			Cln5	0.133357	0.364452					Gsr	0.26303	10.2204
			Zfp385a	-0.0924191	0.364416					Prr3	0.241349	1.02848
			Pnpla6	-0.159278	0.364416					Gm14680	0.241231	0.126007
			Git1	0.106834	0.364416					Ecm1	0.240901	0.192684
			Mis18a	0.125006	0.364416					Snhg5	0.240889	1.05364
			Smchd1	-0.0808906	0.364416					Pcnx	0.262938	2.40865
			Mcm6	-0.0543501	0.364416					Tmf1	0.262586	6.56067
			Fh1	-0.0751132	0.364416					Gm38253	0.240637	0.16088
			Mccc1	0.268287	0.364416					Myl6b	0.240635	0.280903
			Nfatc3	-0.0684893	0.364416					Rsl1d1	0.262446	6.07109
			Fem1c	0.0875709	0.364416					Mcl1	0.262283	10.2652
			Tmem260	-0.150012	0.364416					RP23-89A16.3	0.24021	0.322369
			Pcf11	0.0900731	0.364416					Zfp524	0.24013	0.417549
			AI467606	0.115326	0.364416					Gm37305	0.239953	0.777747
			Rbm33	0.0944913	0.364416					Pld3	0.239938	0.880482
			Vamp8	0.10324	0.364416					Riok3	0.262158	7.83268
			F730043M19Rik	0.296395	0.364416					Rpl12	0.261856	6.49894
			Ankrd24	0.603406	0.364416					Zfp341	0.239765	0.501007
			AW112010	-0.427459	0.364416					Lgals8	0.239517	0.83838
			Gm7816	0.744364	0.364416					Wars2	0.238951	0.479871
			Wsb1	0.10064	0.364343					Tbrg4	0.261834	4.63078
			Noc4l	0.0992854	0.364294					Taf7	0.261645	1.61729
			Csnk2a2	0.083242	0.364206					Hmga1-rs1	0.23881	0.149489
			Cpsf3l	-0.0912908	0.363562					Avpi1	0.261478	3.51923
			Kcnj10	-0.176106	0.363562					Fitm2	0.23827	0.517744
			Gngt2	-0.18681	0.363041					Slc12a2	0.260736	1.76752
			Scamp2	-0.0959358	0.363041					Dennd4b	0.260728	8.50585
			Mtx3	0.165647	0.361592					Gramd1b	0.260261	16.1457
			Zfp706	-0.0852693	0.361592					Plod3	0.260235	7.08725
			Anp32b	0.0587674	0.361531					Smpdl3b	0.237378	0.590974
			Krtcap3	0.790157	0.361531					Ndel1	0.259561	2.87861
			Tspan17	-0.26804	0.361211					Coq10b	0.259293	1.42689
			Slc28a2	-0.544257	0.361211					Mrpl50	0.258885	1.94946
			Dennd4c	0.12165	0.361211					Gm32856	0.236885	0.607974
			Tpt1	0.0623884	0.361211					Tpp1	0.258269	3.94595
			Trerf1	0.0821159	0.361211					Hypk	0.236849	0.245324
			Lpar6	-0.149287	0.360946					Gbe1	0.236785	0.803945
			Gm4737	-0.321815	0.360946					Snupn	0.236778	0.428676
			Tmem154	0.290979	0.36054					Ube2h	0.258164	1.93658
			Atf6	0.0796015	0.360513					Mrps18b	0.258005	3.78318
			Slc22a18	-0.42216	0.360483					Prmt6	0.257898	1.6794
			Uvrag	-0.0796739	0.360483					Gm9833	0.236636	0.664313
			Pprc1	0.064046	0.360483					Pop5	0.257877	3.1939
			Tusc2	0.198737	0.360477					Gm29170	0.236559	0.303525
			Qsox1	-0.399226	0.360477					Fbxw11	0.257778	4.86646
			Rnf38	-0.105194	0.360477					Slc38a1	0.257618	8.06248
			Arhgap30	0.052272	0.360477					Capn15	0.257452	2.51085
			Gfod1	0.102498	0.360477					Tpi1	0.257406	38.2118
			Gm8898	0.377219	0.360477					Spint1	0.257218	14.567
			Hmgb1-ps8	0.910482	0.360477					Prdm15	0.235869	1.01009
			Kif20a	-0.0728051	0.359672					Tmem11	0.257084	1.84962
			Aip	-0.0768894	0.359672					Ehd4	0.256956	2.06093
			Ier5	0.109044	0.359672					Arl3	0.256583	5.89963
			Limd2	-0.128867	0.358935					Ccnl1	0.256435	6.46092
			Sema6d	-0.0602451	0.358815					Xpo6	0.25637	6.56384
			Pdp2	-0.119828	0.358656					Atg16l1	0.256026	3.3214
			Acsl5	-0.0432507	0.358449					Lyn	0.255945	11.2823
			Stk17b	0.0738108	0.358449					Diexf	0.255897	2.44947
			Otud3	0.268925	0.358449					Nfx1	0.255838	9.92445
			Abhd13	0.109068	0.357996					Myo1c	0.255805	13.5901
			Ezh2	-0.0648153	0.357762					Pphln1	0.255355	3.71866
			Ogdh	-0.0839389	0.357428					Vars	0.255242	9.03574
			Osgin2	0.192433	0.35665					Klrg2	0.234214	0.355744
			Hnrnpu	0.0403828	0.356148					Lipt2	0.233817	0.188411
			Cdkn2d	-0.11624	0.356107					Plpp5	0.233652	1.11588
			Tfap2a	-0.36326	0.355829					Acbd6	0.255042	3.309
			Tmem67	-0.373253	0.355829					Chst1	0.233435	0.271684
			Tma16	0.14097	0.355177					Irgm2	0.233141	1.00021
			Rnd1	-0.321763	0.355042					Rufy3	0.25463	3.80564
			Phactr2	0.0950261	0.355042					Mocs3	0.233105	0.643805
			Cnp	-0.109263	0.35499					Rps26-ps1	0.233093	0.238679
			Gltp	-0.064218	0.35499					Mb21d1	0.254305	2.96588
			Slc25a39	-0.0973432	0.35499					Brd2	0.2543	16.4535
			Sirt1	-0.123641	0.35499					Rbm38	0.254284	3.39777
			Gm17586	0.401821	0.35499					Gm14295	0.232775	0.38465
			Cyb5a	-0.097044	0.354537					Stam	0.254267	2.08572
			Nupl2	-0.211061	0.354484					Snx12	0.254086	3.13966
			Mapk1ip1l	0.0669645	0.354478					Zbtb41	0.253901	2.21266
			Ppt1	0.0648308	0.354478					1110002L01Rik	0.253815	2.04215
			Mapre3	-0.30736	0.354478					Nat10	0.253471	4.1891
			Rabep1	0.0812495	0.353487					Nsmf	0.232273	0.940205
			Iqsec1	-0.0848717	0.352681					Fgfr1	0.253457	11.1397
			Mycbp	-0.184776	0.352394					Reep4	0.253131	4.49894
			Utrn	-0.120207	0.35218					Mettl6	0.253055	1.68127
			Scfd1	-0.0970852	0.35218					Gm12758	0.231671	0.26868
			Atf3	-0.246423	0.35218					Ddx24	0.252698	12.3429
			Ttc14	0.110918	0.35218					Mdfic	0.252355	3.36813
			Fuca1	-0.0784649	0.35218					Exosc2	0.252347	2.01754
			Zfp330	0.118616	0.35218					Cuedc1	0.252285	2.72751
			2410002F23Rik	0.130732	0.35218					Maml1	0.251908	2.7382
			Zfp160	-0.190444	0.35218					Pus7l	0.231053	0.911106
			Faap20	-0.202105	0.35218					Slc2a4rg-ps	0.230817	0.328683
			Gm26816	0.83535	0.35218					Fhod1	0.251811	2.95778
			Gm44401	0.43699	0.35218					Hcfc2	0.251501	2.45041
			Lman2l	-0.14487	0.351795					Zc3hav1	0.251355	10.7932
			Ndufs6	-0.116837	0.351795					Tapt1	0.251232	2.61173
			Fus	0.058419	0.351619					Tmem201	0.251177	2.07936
			Gch1	0.15565	0.351619					Klhl7	0.251167	1.59404
			Rfwd2	-0.0983795	0.351619					2310011J03Rik	0.250638	2.94516
			Ptpn1	0.0941378	0.351425					Naa25	0.2506	7.67162
			Usp5	-0.0666155	0.351425					Gm17259	0.230235	0.187827
			Idi1	-0.100466	0.351425					Zfp280b	0.250498	2.60289
			38412	-0.0698954	0.350472					Nek8	0.229995	0.446131
			Dock7	0.0773534	0.350472					Ciapin1	0.250479	6.48678
			Nudt9	0.113984	0.350472					Abhd5	0.22949	0.996404
			Rcor1	0.0662383	0.350472					Zfp93	0.229278	0.346076
			Usp18	-0.243888	0.350087					Txn1	0.250297	12.0555
			Klf6	0.0781976	0.349651					Zfp330	0.249463	3.09171
			2510009E07Rik	0.126118	0.349651					Blvrb	0.249095	1.77052
			Mfsd2b	0.505473	0.349634					Fuca2	0.24908	8.02091
			Camta2	0.10366	0.349634					Stxbp1	0.248485	2.75209
			Sh2d5	0.332643	0.349634					Mak16	0.248283	6.45469
			Vdac3-ps1	-0.489118	0.349634					Fbxo34	0.248268	2.01678
			Bcl2a1a	-0.154621	0.349634					Zic5	0.248118	1.98262
			Lcp1	0.0421671	0.34922					Slmo1	0.228234	0.384214
			Ctsh	-0.0740117	0.347838					Sgta	0.248113	4.92445
			Arhgap27os2	0.410961	0.347838					Chm	0.248032	3.00515
			Klhl12	0.242868	0.346507					Uqcc1	0.247442	2.36734
			Dnajc1	0.116344	0.346507					Kpna4	0.247303	7.75945
			Bzrap1	0.124315	0.346507					Trp53rka	0.227771	0.946276
			Cep19	0.183225	0.346507					Atp6v1a	0.247266	6.06349
			Cox15	-0.100761	0.346507					Msh3	0.24718	2.16831
			Ppm1j	0.228483	0.346441					Pik3cd	0.246928	9.24336
			Herpud1	-0.080811	0.346441					Anxa7	0.246568	10.6421
			BC017643	-0.102065	0.346033					Gm10138	0.227336	0.213683
			Bub3	-0.0632014	0.346033					Dus3l	0.22733	0.992686
			Snhg4	0.271063	0.346033					Ppif	0.245972	2.37295
			Lipa	-0.0820825	0.345887					Mroh1	0.245203	2.48717
			Akr7a5	-0.148398	0.345887					Trip13	0.245137	3.94306
			Akap10	0.119328	0.345887					Mrpl16	0.226867	0.85314
			Mettl9	-0.105164	0.345361					Leprotl1	0.244927	5.17328
			Mbtd1	0.085089	0.345361					Osgin1	0.244476	3.3984
			Mccc2	-0.172017	0.345333					Gm31718	0.22655	0.266953
			H2-Ke6	-0.243066	0.345333					Gm15751	0.226452	0.187079
			37316	-0.153456	0.345333					Rpl35	0.244412	5.67366
			Laptm5	-0.0489687	0.344462					Htra2	0.24418	2.47386
			Pnrc2	-0.1005	0.344462					Otud6b	0.244064	4.97469
			Sh2b1	0.138274	0.344462					Bcl7c	0.243801	1.53055
			Wtip	0.188971	0.344462					Imp4	0.243589	4.76955
			Gm44067	0.398626	0.344462					Diaph1	0.243351	10.1675
			Fam193a	0.0865464	0.343773					Myzap	0.225494	0.207871
			Snhg20	0.241635	0.343188					Slc52a2	0.243305	1.33471
			Ehhadh	-0.426932	0.342999					Tmem97	0.243018	2.56059
			Psme1	-0.0558851	0.3421					Marcks	0.242898	6.92812
			Tdrd3	-0.225318	0.341807					Rps10-ps2	0.224685	0.757642
			Mettl14	-0.140585	0.341807					Vasp	0.242769	11.0448
			Zrsr2	0.132642	0.341807					Bud31	0.24267	5.91721
			Cbfb	0.0531295	0.341807					Phb	0.242477	4.86328
			Cltb	0.0746859	0.341807					Nxt1	0.24187	1.57393
			Bcl2l12	0.214453	0.341178					Mndal	0.241554	2.14732
			Dut	-0.0999832	0.340223					Npm3	0.241413	4.80688
			Tbce	0.131692	0.340173					Pop7	0.240851	1.44074
			Tbkbp1	0.0817802	0.340064					Hagh	0.223637	0.550106
			Il1a	0.199914	0.339848					Wdr73	0.223183	0.94192
			Nup188	-0.0945805	0.339848					Chpf2	0.240796	2.52019
			Kti12	0.136802	0.339848					Cst3	0.240326	21.3152
			Gm43597	0.836873	0.339848					Tyrobp	0.222963	0.240346
			Timm8a1	0.189701	0.339604					Batf2	0.222941	0.55692
			Larp4	0.0896867	0.339143					Fbxl12	0.222812	0.368045
			Sdcbp	0.0571924	0.339143					Vezt	0.222751	0.940355
			Ccnl2	0.111215	0.339143					Vav1	0.240217	8.68194
			Tlr3	-0.0567363	0.339143					Ptp4a3	0.222464	0.416399
			Ankrd13b	0.315682	0.339143					Ago3	0.222377	0.923826
			Cdc42ep4	-0.16154	0.339143					Dgkd	0.239864	2.74067
			AW549877	0.153609	0.339143					Pitrm1	0.239779	8.11919
			BC003965	-0.271133	0.339143					Fubp3	0.238924	2.52537
			Ppia	-0.0410215	0.339143					Ctu2	0.23884	2.76733
			Gm10612	-0.195172	0.339143					Unkl	0.221594	0.406575
			Yy2	-0.322882	0.339143					Tasp1	0.221498	0.482806
			Phf11b	-0.193384	0.338998					Arhgap17	0.238374	3.68062
			Rgs12	-0.177726	0.338961					Brwd1	0.238134	3.27331
			Pkn1	-0.0648004	0.338888					Armcx5	0.221342	0.692747
			Nae1	0.100589	0.338869					Pcyox1l	0.221325	0.454373
			Rab1b	-0.051606	0.338318					Hspa9	0.237744	18.8928
			Mblac1	0.29052	0.338318					Pcnxl4	0.221076	0.881549
			Tm9sf4	-0.100116	0.338318					Arhgef7	0.23768	10.2541
			Mecp2	-0.107272	0.338249					Peo1	0.237397	2.43936
			Ufsp2	-0.0911445	0.338249					Nup35	0.237279	2.01517
			Uqcrc2	-0.0901162	0.338178					Snapc4	0.237119	2.59941
			Lpar5	-0.20021	0.338178					Pdzd8	0.236971	8.99568
			Zfp429	-0.278903	0.337226					Dcun1d5	0.236851	3.42986
			Malsu1	0.241006	0.337036					Eif4a1	0.23673	14.1945
			Psmc6	-0.0886058	0.33689					Rab2b	0.220324	0.556079
			Lmtk2	0.0810042	0.336756					Nmd3	0.236723	2.70881
			Lrch3	-0.1034	0.336102					Cep162	0.236636	1.3204
			Smarcc2	-0.0719048	0.334658					Pgam5	0.236594	3.99996
			Art2a-ps	0.486448	0.334658					Dhx34	0.236515	1.37461
			Adipor1	-0.0759029	0.333969					Usp6nl	0.23631	2.19599
			Foxd2os	-0.311199	0.333969					Dus2	0.219881	0.855961
			Pik3cg	-0.117545	0.332924					Nr2c2ap	0.236257	2.46988
			Rab43	-0.0542965	0.332924					Rpl36a	0.236061	5.31515
			Agpat5	0.0726909	0.332924					Repin1	0.219395	0.814236
			Cyb561a3	-0.15265	0.33287					Gm16286	0.236018	5.52433
			Map2k2	-0.101321	0.33287					Gm47260	0.219152	0.402848
			Smim8	-0.288281	0.332792					Zfos1	0.219124	1.16488
			Rpl10	-0.0442408	0.332551					Grk5	0.235739	12.4365
			Acads	-0.172457	0.332551					Bcorl1	0.218745	0.467127
			Polr3e	0.148985	0.331475					Taf1c	0.235647	1.3034
			Ovca2	-0.153613	0.331299					Il6st	0.235211	8.77728
			Cdkn1a	0.157854	0.330636					Morf4l2	0.235202	10.6459
			Plcg1	-0.1928	0.33034					Llph	0.234912	3.34938
			Sema4c	0.0654107	0.329805					Ube2g2	0.234791	4.53165
			Med16	-0.139493	0.329315					Rhbdd2	0.218048	0.986072
			Nol11	0.0729622	0.329315					Cpt1b	0.217798	0.254169
			Eif2s1	0.0562333	0.329315					Etf1	0.234643	9.70115
			Ap3s1-ps1	0.745941	0.329315					Thop1	0.234585	2.83312
			Hexb	0.0678627	0.32791					Pa2g4	0.234395	16.15
			Vat1	0.130146	0.32791					Cdip1	0.217731	0.64235
			Siah1b	-0.25768	0.32791					Dnph1	0.217304	0.81724
			Enox2	-0.184593	0.327079					Otulin	0.234341	2.13214
			Rexo2	0.103323	0.326763					Vprbp	0.217212	0.93696
			Wdr48	0.0939264	0.326612					Slc4a7	0.234223	3.12982
			Ubxn2a	-0.0790034	0.325619					Ercc1	0.216537	0.670812
			Ercc4	0.198338	0.325604					Capn5	0.216534	0.295418
			Ipo13	0.0805535	0.325569					Ndfip2	0.233489	2.32366
			Pira2	-0.207297	0.325569					Utp11l	0.232965	3.14635
			Cad	0.0668362	0.325149					Gm20324	0.216282	0.297318
			Gm6136	-0.215921	0.324686					Isg20l2	0.232919	3.5836
			Chpf2	0.119448	0.322744					Pip4k2c	0.232808	4.10458
			Acot6	-0.138243	0.32263					Lnp	0.232604	1.73807
			Gm15707	-0.624751	0.322422					Zfp664	0.232428	4.18111
			Melk	-0.0919496	0.322331					Car12	0.215926	0.361114
			Mfn2	-0.0966415	0.321503					Emp2	0.215842	0.943728
			Sec11c	-0.0976756	0.321384					Eif4g1	0.232364	15.0696
			Cstf2t	0.0805213	0.320945					Fgfr1op	0.232288	1.62196
			Laptm4b	0.408443	0.32033					Atp6v1h	0.232218	3.83681
			Rsl1d1	0.0842468	0.319754					Sun2	0.232194	4.20621
			Tgoln1	0.0720733	0.319754					Fmn1	0.215368	0.572989
			Intu	0.46659	0.319754					Med11	0.214549	1.20986
			Gm12159	-0.18475	0.319754					Fam13b	0.231821	3.71468
			Ccl3	0.826766	0.319586					Jarid2	0.231523	8.5544
			D6Wsu163e	0.100264	0.319586					Scamp4	0.231376	2.22963
			Rps26-ps1	-0.46454	0.319586					Bop1	0.231241	4.23882
			Gm13835	-0.325281	0.319586					Atp5g3	0.231201	9.60206
			Arid3b	0.142202	0.319304					Eif5	0.231145	11.6308
			Ube2o	0.100993	0.319304					Bdp1	0.230716	5.77211
			Mina	0.123573	0.319304					Pik3cb	0.230695	1.64732
			Polr2l	-0.149205	0.319304					Rap1b	0.230637	5.73755
			Rgs14	0.0591997	0.319304					0610012G03Rik	0.230627	1.64788
			Efr3a	-0.069353	0.319077					Inadl	0.213725	0.369173
			Ppp2r2d	0.101811	0.319077					Litaf	0.230537	6.56703
			Cml1	-0.461366	0.319077					Pgap1	0.213521	0.228905
			Clcn7	0.177299	0.318552					Chd1	0.230432	9.09098
			Scmh1	-0.133773	0.317566					Dhx15	0.2303	7.52871
			Gm3837	0.782477	0.317514					Lasp1	0.230295	20.5467
			Polh	-0.121646	0.31748					3110082I17Rik	0.23003	1.3544
			Eif4e2	-0.0738878	0.31748					Sema4b	0.212941	0.983021
			Pnisr	0.118044	0.31748					Wars	0.229847	6.01728
			Smarcd3	-0.619054	0.31748					Rhou	0.212887	0.477851
			Emc8	-0.0945402	0.31748					Lmbrd1	0.212662	1.12327
			Ndrg4	0.617407	0.31748					Mfsd11	0.229203	2.97756
			Plekhg5	-0.242216	0.31748					Rpl19-ps11	0.212535	0.533086
			Ppt2	-0.256601	0.316805					Ptprc	0.229056	13.9547
			Ywhah	-0.0419216	0.316805					Rragc	0.22872	5.3098
			Six3	0.155482	0.316805					Ybx1	0.22868	18.2958
			Gpr55	0.121495	0.316805					Ppp1r3f	0.211955	0.389704
			Nbeal2	-0.0952457	0.316805					Phf23	0.228552	4.31605
			Map2k7	0.0822344	0.316514					Fmnl3	0.228502	2.35088
			Cdk2ap1	-0.0692819	0.316514					Scamp1	0.211023	0.296348
			Vps37a	0.0903076	0.316514					Atxn10	0.228354	3.77756
			Wrap53	-0.188157	0.316514					Kctd13	0.228289	1.35745
			Slc30a9	0.0799976	0.315761					Golga7	0.228167	6.53611
			2310033P09Rik	-0.178156	0.31505					Tbc1d2b	0.227982	3.40656
			Limk1	-0.116656	0.31505					Dtnbp1	0.227837	1.74695
			Cnppd1	0.11538	0.31505					Lzts2	0.210013	0.484064
			Zmiz2	-0.0562697	0.31505					Mthfs	0.209875	0.292093
			Tor4a	0.109164	0.31505					Dnajc2	0.227824	7.58503
			Trim28	-0.057772	0.31437					Rps12-ps3	0.209829	0.226026
			Serbp1	0.0454483	0.31437					Nop58	0.227685	7.25964
			Pbx3	0.121436	0.31437					Stom	0.209598	0.902969
			2500004C02Rik	-0.525611	0.31437					Alad	0.209519	0.78904
			Zfp646	-0.0913882	0.313591					Rps2-ps10	0.2092	0.4362
			Dennd5b	-0.630657	0.313031					Ccdc15	0.209168	0.228221
			Sh3gl1	-0.10487	0.31273					BC005537	0.227614	8.14086
			Gm13910	-0.638663	0.312011					Mogs	0.227566	5.65365
			3110009E18Rik	-0.713461	0.311353					Parp12	0.227439	1.88916
			Trp53inp1	-0.296924	0.311093					Tjap1	0.208968	1.2668
			Zc4h2	0.412189	0.311093					Ece2	0.227214	1.36148
			Slc8a1	-0.178386	0.311093					Pmepa1	0.208761	0.319595
			Jazf1	0.180347	0.311093					Ube2e1	0.227169	3.04484
			Prps1l3	0.100442	0.311093					Mtf2	0.226808	3.14334
			Gimap6	0.459052	0.310815					1810026J23Rik	0.226728	2.67226
			Hoxa5	-0.342978	0.310588					Map4k3	0.208355	0.51416
			Mast1	0.406549	0.30964					Gmeb2	0.226314	2.77861
			Rpl19	-0.0520142	0.308741					1110065P20Rik	0.208146	0.402626
			Helz	-0.0743991	0.308741					Snx3	0.226313	8.44855
			Mtmr6	-0.0940819	0.308741					Taco1	0.208098	0.670262
			Tymp	0.606239	0.308741					Atp13a3	0.226125	4.93181
			Vegfb	0.316607	0.308741					Mcur1	0.225776	3.41051
			Hhex	0.0996592	0.308741					Carm1	0.225752	3.10827
			Polr2m	-0.0616068	0.308741					Aim2	0.225551	2.67949
			Caskin2	-0.112573	0.308741					Znfx1	0.225357	2.83664
			Ncaph	-0.0757257	0.308741					Slc23a2	0.225291	2.24548
			Wdr18	0.122105	0.308741					Gm28048	0.207402	0.0762157
			Rpl39-ps	-0.434261	0.308741					Dph3	0.207338	0.598865
			Mgat2	0.0640412	0.308741					5430416N02Rik	0.207304	0.528402
			Snx12	0.113705	0.308741					Ddx51	0.224745	2.75333
			Tob2	0.0851496	0.308741					Slc7a1	0.22463	5.60033
			Sarm1	-0.606324	0.308741					Slc9a5	0.20679	0.831316
			Asna1	0.0676697	0.308741					Cyp51	0.224602	4.33913
			Cep170b	-0.113104	0.308741					Ghdc	0.206673	0.864091
			Eif2ak1	-0.0752019	0.308354					Zbtb46	0.224583	4.84466
			Vcl	0.0823235	0.307997					Klf6	0.224553	5.56703
			Zeb1	0.101034	0.307997					Mettl4	0.20659	0.56182
			Nnt	-0.0886732	0.307997					Acot7	0.224165	4.48413
			Rpusd2	0.234289	0.307997					Myo9b	0.223948	8.19246
			Stard8	0.166739	0.307997					Rbm34	0.22375	2.75563
			Dtx4	0.431799	0.307997					Ezr	0.223053	10.6345
			Ptger3	-0.161138	0.307997					Nsun2	0.223032	12.5784
			Sec61a2	0.289679	0.307702					Zfp873	0.205788	0.27568
			Lonp1	-0.0731924	0.307016					Rce1	0.222501	1.85471
			Lpcat3	-0.113944	0.306532					Myo1g	0.221991	9.36856
			Dvl2	0.15108	0.306532					Zfp420	0.205487	0.239427
			Mrpl13	-0.129619	0.306532					Eif3b	0.221927	7.85699
			Hspa5	-0.055589	0.306532					Dnah6	0.205425	0.812722
			Phtf1	-0.138917	0.306532					Lat2	0.205328	0.94726
			Mir17hg	0.242656	0.306532					Vps35	0.221809	7.59688
			Psmb6	-0.0849644	0.306253					Gm11518	0.205279	0.518148
			Coro2a	0.104263	0.306253					Clpp	0.221694	1.52065
			Gm10163	-0.286462	0.306253					Rrp8	0.221469	2.0196
			Ltn1	-0.0746578	0.303487					Rdh13	0.204825	0.593363
			Copa	-0.0466352	0.30348					Ube2q2	0.221086	3.57832
			Trp53rkb	0.309285	0.30348					Timm23	0.221069	5.19586
			Pask	-0.174624	0.302311					Smim7	0.221023	2.74845
			Fkbp11	-0.580136	0.302186					Gm10184	0.204439	0.660314
			Aldh1a2	0.0401567	0.30192					Vps26a	0.22092	3.78137
			Cluap1	-0.380359	0.30192					Gm9769	0.204367	0.3494
			Sdad1	0.0720482	0.30192					Ghitm	0.220642	5.11464
			Tob1	-0.226654	0.30192					Sugt1	0.220559	2.62697
			Zfp46	-0.183409	0.30192					Exoc3l4	0.204251	0.560711
			Cyc1	-0.0873056	0.301189					Med21	0.220499	1.49585
			Ryk	-0.165228	0.301053					Pif1	0.220491	2.63519
			Efhc2	0.691407	0.300988					Ago2	0.220294	5.61979
			Rsf1	-0.097768	0.300988					Prmt5	0.220203	4.42481
			Ppil2	-0.091586	0.300645					Snhg6	0.220099	1.40425
			Marveld2	0.124245	0.300278					Qtrt1	0.203398	0.666993
			Dgat1	-0.243349	0.300182					Map1lc3a	0.203377	0.218995
			Ifih1	-0.172041	0.300065					Pkib	0.219968	3.25527
			Zdhhc4	-0.188988	0.299642					Skil	0.219894	3.54624
			Cinp	0.102711	0.299642					Tut1	0.219584	3.18684
			Bysl	0.0970966	0.299642					Mapk1ip1l	0.219419	7.30803
			Pdia4	-0.0672524	0.299642					Srebf2	0.219264	8.07831
			Yrdc	0.122601	0.299642					Ryr1	0.202611	0.397084
			Tmem116	0.52804	0.299642					H2-Aa	0.219034	12.8069
			Pygo2	-0.0878028	0.299642					Med14	0.218736	5.18776
			Fxn	-0.156798	0.299642					Bysl	0.21871	3.08366
			Arl1	0.0749931	0.299642					Pop4	0.218645	2.38657
			BC051226	-0.358438	0.299642					Ippk	0.202158	1.17451
			RP24-416M6.4	0.498479	0.299642					Luc7l	0.218542	3.20038
			Hk2	-0.0510809	0.299562					Zfp850	0.201993	0.933885
			Mzt2	-0.290769	0.2995					Eny2	0.218245	1.42065
			Abtb2	-0.354784	0.299466					Atf5	0.201869	0.535844
			B3gat2	0.701081	0.299418					Hspbap1	0.201689	0.670842
			Dcaf8	-0.102225	0.299039					Cct3	0.217761	9.35754
			Slc37a1	0.141895	0.298878					Trmt1	0.217236	3.70706
			Dpy19l3	-0.159606	0.298521					Tagln2	0.216669	9.35164
			Wrb	0.186881	0.297938					Ccdc59	0.216472	1.82062
			Idh2	0.220548	0.297938					Acot9	0.216326	2.48483
			Ccdc82	0.121801	0.297686					Brix1	0.216261	3.21959
			Zfp36l1	-0.0934447	0.297641					Spryd7	0.20084	0.552713
			Ppih	-0.131456	0.297587					Edf1	0.216182	2.64442
			Gm26530	0.629783	0.297587					Gm15417	0.200644	0.243768
			Abhd14a	-0.304577	0.2975					Hoxa3	0.200581	0.235191
			Psmb8	-0.0681534	0.297295					Plbd2	0.216156	3.60631
			R3hdm4	0.104219	0.297295					E430018J23Rik	0.20022	0.200401
			Trmt112	-0.175206	0.29689					Vamp4	0.200086	1.05753
			Kdm6b	0.101035	0.296836					Adprh	0.216108	6.21183
			Avl9	0.0981098	0.296653					Smg1	0.215763	5.12263
			Lactb2	0.187793	0.296395					Rnf2	0.215748	1.56349
			Ube2e1	0.0994569	0.295821					Hspa14	0.199858	0.585217
			Sec61a1	0.0499964	0.295042					Zcchc2	0.215708	2.74662
			Txnip	0.0620288	0.294949					Rbm18	0.199318	0.943607
			Tbc1d1	-0.0669183	0.294636					Gm20412	0.199273	0.0765091
			Sp140	-0.106859	0.294585					Rfesd	0.199207	0.448051
			Avpi1	0.107071	0.294502					Sec61a1	0.214522	10.58
			Pcnx	-0.131084	0.294502					Stat6	0.214415	6.31515
			2310001H17Rik	-0.401638	0.294111					2610005L07Rik	0.214365	2.14681
			Ush1c	0.102325	0.293717					Vps33a	0.214345	4.65956
			Eif5	0.0512107	0.293703					Mrpl23	0.198895	0.309333
			Atad3a	0.091041	0.293703					Tmem128	0.214239	2.00292
			Fxr1	-0.0800946	0.293441					Rbm12b2	0.198645	0.773055
			Zfp143	0.115271	0.293441					Rffl	0.198485	0.558941
			Six1	-0.191852	0.293363					Foxc1	0.198434	0.548669
			Gm20721	1.20485	0.293363					Bud13	0.198331	1.17035
			Sos2	0.0923412	0.293273					Snrnp48	0.198319	1.25175
			Smarca2	-0.0974474	0.292872					Sema4d	0.214237	5.23062
			Pafah1b3	-0.128661	0.292638					Ncdn	0.21415	2.02342
			Uqcrfs1	-0.0723259	0.292464					Sema6d	0.214087	8.73518
			Grik5	-0.689375	0.29231					Zfp709	0.198156	0.619034
			Smpd3	-0.459938	0.29231					Cdk8	0.213805	4.4023
			Gm44321	0.728139	0.29231					Csnk1g1	0.213785	2.03968
			Natd1	-0.163156	0.291792					Dcun1d2	0.213714	2.0247
			Aimp1	-0.0921744	0.291792					Gapdh	0.213418	12.6383
			Elmsan1	-0.0714545	0.291792					Tpt1-ps3	0.197761	0.581404
			Hmgcs1	-0.0935429	0.291149					Cep70	0.19775	0.303723
			Depdc7	0.114778	0.291129					Gatad2a	0.213245	8.08619
			Pcyox1	-0.086399	0.291129					Ctnnd1	0.213132	7.62342
			Ssh2	0.106049	0.291129					Rit1	0.197589	1.15211
			Fam72a	-0.262946	0.291129					Wdr54	0.197432	0.443799
			Gmfg	-0.147612	0.291129					Eif2s1	0.213074	8.91721
			Gm14760	-1.89641	0.291129					C1ra	0.197359	0.358751
			Metrn	-0.199838	0.290559					Leng9	0.197358	0.228023
			Plekhm2	-0.121977	0.290559					Gprc5a	0.197268	0.99379
			Ppp1r9b	0.0712735	0.290501					Znhit6	0.196978	0.683227
			Pcsk4	0.640905	0.290426					Chd7	0.212889	4.24872
			Idh1	0.201181	0.290426					Hip1r	0.196922	1.22975
			Csrp2bp	0.112178	0.290426					Thumpd1	0.21264	2.90628
			Zcchc2	0.0991343	0.290426					Gtf2ird2	0.196771	0.530247
			Nxt2	-0.111859	0.290246					Zfp335os	0.196722	0.168327
			Tpd52	0.0574908	0.289843					Zfp764	0.196308	0.664719
			Eif3i	-0.0885621	0.289843					Gm12940	0.196297	0.189492
			Qars	-0.0677033	0.289843					6330403L08Rik	0.196245	0.237127
			Dync1li2	0.0803729	0.289843					2810403A07Rik	0.212502	3.21304
			Ap5z1	0.129349	0.289843					Fam50a	0.212306	2.15543
			Fam78a	-0.541952	0.289843					Nol11	0.21153	5.36151
			Cxcl2	0.728148	0.289843					Abt1	0.211316	1.50661
			Zcchc6	-0.0635691	0.289525					Fbl	0.210923	6.04818
			Nfat5	0.100787	0.289468					Trub2	0.210744	1.30933
			Fam219b	0.181175	0.289004					Prpf31	0.210213	4.56225
			Slc38a7	0.18128	0.288989					Pcdhga3	0.195584	0.203515
			Casp1	-0.265647	0.288534					Dtx3	0.195547	1.00714
			Lims1	0.0615309	0.288273					Zfp597	0.195516	0.554259
			Abtb1	-0.198734	0.288273					Gm28043	0.195513	0.165363
			Tfdp2	-0.127033	0.288273					Rab1a	0.210153	3.05935
			Nbas	-0.103227	0.288242					Gsap	0.210093	2.38323
			Trim56	-0.0850307	0.288242					Vcpkmt	0.195126	0.7749
			Slc35c1	0.131424	0.288242					Gpi1	0.209834	18.2457
			Gm14308	-2.44584	0.287156					Sco1	0.19489	0.633192
			Six3os1	0.490043	0.28672					Rsl24d1	0.20967	2.65772
			Tceb2	-0.0664304	0.286717					Trmt11	0.194555	0.470511
			Gtpbp1	-0.0758368	0.286484					2610020H08Rik	0.194466	0.293236
			Sdhb	-0.0903651	0.286057					Glrx3	0.209117	3.24528
			Cacfd1	-0.213376	0.286057					Nt5c3b	0.194061	0.695552
			Fam49a	-0.137591	0.286057					Cdk14	0.209117	4.81248
			Nubpl	-0.241994	0.286057					Txnl4a	0.193978	1.20489
			Ankmy2	-0.100305	0.286057					Atp5j	0.208824	4.23882
			Pik3cd	0.0609562	0.286057					Josd1	0.208712	1.91248
			Plekhg3	0.0714507	0.286057					Gm10177	0.208395	2.02342
			Clec16a	-0.124289	0.286057					Stam2	0.208385	2.04851
			Arhgef10	-0.182922	0.286057					Gm12481	0.193513	0.425641
			Gm36989	0.791229	0.286057					Mfn1	0.208219	1.87695
			Mypop	-0.27283	0.285417					Nifk	0.208109	3.28736
			Tm9sf2	0.0579391	0.285057					Rps27a	0.208038	5.266
			Dusp16	-0.106439	0.283912					Pum3	0.207867	7.88606
			Golt1b	0.0809166	0.283912					Fam83h	0.207831	1.59499
			Sidt2	-0.138833	0.283912					Stx18	0.192975	1.13517
			Cdc23	-0.097538	0.283619					Fam96b	0.207607	1.98545
			Htt	0.0724818	0.283619					Rprd1a	0.192854	1.15793
			Pvrl1	-0.130891	0.283619					Trim39	0.192823	1.22726
			Larp4b	0.0519914	0.283619					Tle3	0.207594	2.99851
			Pogz	0.105313	0.283619					Trmt10c	0.192743	1.29625
			Kbtbd11	0.0642106	0.283619					Srpr	0.207571	3.16021
			Jund	0.10577	0.283619					Hk1	0.207164	4.51286
			Ifit3	-0.708878	0.283619					Tbc1d17	0.192686	0.783883
			Gm15964	0.407375	0.283619					Traf2	0.206921	1.75834
			Rmnd5b	0.106661	0.283353					Cox18	0.192444	0.645714
			Eif2b4	-0.148159	0.283353					1810055G02Rik	0.192371	0.393118
			Ado	0.114888	0.283353					Pla2g12a	0.192332	1.0733
			Fam107b	0.120641	0.283037					2810002D19Rik	0.192278	0.19452
			Cdan1	-0.126593	0.282057					Emc1	0.206758	1.93063
			Ccdc115	0.10869	0.282057					Pgam1	0.206639	19.9469
			Apip	-0.14897	0.281728					AU019823	0.192145	0.963099
			Atg9b	0.140461	0.281728					Lca5	0.192058	0.206562
			Zmynd11	-0.0602829	0.280379					Zfp874b	0.192022	0.258644
			Stap1	0.0604479	0.280192					Eaf1	0.206637	2.85804
			Dtnbp1	0.131407	0.280192					Atg12	0.206463	1.36846
			Rb1cc1	-0.122145	0.279872					Smim3	0.206087	2.59084
			Lpgat1	0.0627604	0.279566					Mgat5	0.191871	1.2347
			Ccdc142	-0.208299	0.279566					Rtn4	0.206043	8.15058
			Srsf2	0.0563041	0.279428					A230046K03Rik	0.205934	4.62709
			Slc36a1	0.183929	0.279413					Rpl8	0.205803	8.15058
			Tmem138	-0.242674	0.279413					Grpel2	0.205639	1.3592
			Rrp15	0.119579	0.279076					Prkar1a	0.205615	13.8356
			Ska3	-0.14338	0.279076					Parvb	0.205435	6.44009
			Itga6	0.144702	0.279076					Pno1	0.205284	2.79819
			Gpn3	-0.129082	0.279076					Mdm4	0.205119	2.62965
			Nap1l1	-0.0437132	0.279076					Rrn3	0.205027	2.88985
			Prpf38a	0.0906159	0.279076					Gm10557	0.19123	0.366609
			Krit1	0.082231	0.278752					Syncrip	0.20457	6.42251
			Gins4	-0.0909007	0.278752					Zfp672	0.19087	0.560818
			Pced1b	-0.305209	0.278752					4930503L19Rik	0.190858	0.923826
			Gins1	-0.220454	0.278208					Pex6	0.190811	1.27279
			Gpx4	-0.100134	0.277993					Zbtb43	0.190757	1.02274
			Nek2	-0.0812522	0.277683					Cd44	0.204565	7.81816
			Agpat1	-0.0806473	0.277683					Idi1	0.204562	2.89764
			Hotairm1	-0.412646	0.276903					1700123O20Rik	0.190178	1.13647
			Mynn	0.132907	0.276569					Adar	0.204432	3.45376
			Gtf2f1	0.0731836	0.276151					Zfp605	0.18992	0.55652
			Cit	-0.0695854	0.276151					Hnrnpll	0.204304	6.77211
			Trim30a	-0.154541	0.276151					Pknox1	0.204216	1.39662
			Eef2	-0.0335178	0.276151					Gm20604	0.189768	1.02211
			Lemd2	0.109011	0.276151					Tbl3	0.189746	0.923049
			Fes	-0.0686656	0.276151					AK010878	0.189664	0.58466
			Klhl26	-0.240271	0.276151					Gm9844	0.189596	0.240588
			Homez	-0.298118	0.276098					Smurf1	0.203971	2.48215
			Gbp9	-0.161236	0.275609					Gspt1	0.203723	7.08302
			Ptpn23	0.0907537	0.275609					Lcp1	0.203667	15.5229
			Atxn10	-0.090472	0.275001					Sec63	0.203665	3.11948
			Nabp1	0.100917	0.275001					Orai3	0.203353	1.87944
			Lrrcc1	-0.126816	0.275001					Pfas	0.202942	3.05859
			1110008F13Rik	-0.0803855	0.275001					mt-Rnr2	0.202899	1.54261
			Gnb5	0.577176	0.275001					Rps2	0.202843	9.43533
			Pwwp2a	0.154869	0.275001					Tsc1	0.202682	1.88374
			Zadh2	0.114091	0.275001					Wasl	0.202396	1.36671
			Ppp4r2	0.0649021	0.275001					Prkd3	0.202392	6.88606
			Gm9027	0.471019	0.275001					Chd4	0.202387	10.1238
			Mtus1	-0.554409	0.27473					Srfbp1	0.188645	0.692363
			Ak4	0.198511	0.27458					Safb2	0.20222	3.46325
			Gm2237	0.556375	0.27458					Zfp800	0.202086	2.16414
			Gm3650	0.516694	0.27458					Gm7964	0.201891	1.54089
			Gusb	-0.0565176	0.273884					Midn	0.20142	2.62849
			Map2k4	0.108435	0.273884					Fem1b	0.201328	2.54525
			Ptger2	-0.276429	0.273884					Pdss1	0.187929	0.708529
			2010111I01Rik	-0.493505	0.273782					Desi2	0.20127	1.51783
			Tep1	-0.0634624	0.273417					Erh	0.20111	1.86828
			Nutf2	-0.16726	0.273417					Rexo2	0.201109	2.45473
			Ap3b1	-0.0486121	0.273417					Bms1	0.201102	5.96257
			Trmt44	0.192887	0.273417					Slc15a4	0.20065	1.67918
			Otud6b	0.0802331	0.273417					Rab31	0.200454	1.34012
			Set	0.047794	0.273417					Slc25a5	0.200084	12.118
			Lrch4	-0.0806687	0.273417					Lrrfip1	0.199911	6.75696
			Psmb1	-0.0657045	0.272827					Gm10800	0.187377	0.379796
			Ccdc36	-0.336268	0.272827					Sf3a2	0.199907	3.92045
			Sart3	-0.0785373	0.27217					Enoph1	0.199588	2.30494
			Ndufs2	-0.0680444	0.271643					E130012A19Rik	0.187026	0.679486
			Tcea1	-0.082054	0.271643					Nob1	0.199198	2.99363
			Mob1b	0.110314	0.271364					Ppp1r18	0.199152	10.007
			Slc25a5	0.0420587	0.271364					Glmp	0.199011	3.623
			Nek1	-0.158533	0.271364					Fxr2	0.198988	4.4168
			Zhx2	-0.445924	0.271364					2310057M21Rik	0.186787	0.883051
			Lrrc56	-0.553024	0.271172					Gm5431	0.186721	0.378129
			Itga1	-0.218075	0.271172					Klhdc4	0.198822	3.07449
			Hck	-0.0588231	0.271103					Ufm1	0.198261	2.44088
			Rnf130	-0.103927	0.271103					N6amt1	0.186606	0.519867
			Smn1	0.0830174	0.271103					Gm21092	0.186518	0.18049
			Dnajc3	-0.0777378	0.271103					Gnl1	0.198257	3.78004
			Nop16	0.0787332	0.271103					Pet100	0.186504	0.495866
			Zfp239	0.414912	0.271103					Edc3	0.198185	1.52327
			Usp48	0.0693008	0.271103					Rac2	0.197929	8.70774
			Zfp84	-0.175405	0.271103					Tomm70a	0.197887	6.30715
			Ndufaf3	-0.225318	0.271103					Chrnb1	0.18618	0.299285
			Ptgr2	-0.115305	0.271103					Nop56	0.197886	8.51145
			Gm13509	-0.103318	0.271103					Mtrf1l	0.185844	0.353369
			5430405H02Rik	0.386484	0.271103					Snhg3	0.185766	0.428186
			3110045C21Rik	-0.549209	0.271103					Ndufaf4	0.185721	0.932674
			Nepro	0.130203	0.270888					Ybey	0.185606	0.305007
			Hmgb1-ps3	0.76053	0.270706					Fndc3a	0.197785	2.30494
			U2surp	0.0756739	0.270566					Psd4	0.197712	6.46471
			Exosc1	0.140178	0.270566					Tmem208	0.185238	0.893205
			Mterf1a	-0.413953	0.270566					Gtf2f2	0.185022	1.19786
			Xrcc1	-0.119815	0.270566					Gm9385	0.184979	0.231618
			Lrig2	0.204928	0.27007					Mtx3	0.184957	0.928165
			Umps	0.100461	0.270068					Sel1l	0.197711	8.30803
			Slc11a2	-0.122702	0.270068					Orc1	0.184949	1.05143
			Nup37	0.134808	0.270068					Atr	0.197423	2.3806
			Olig2	-0.387467	0.270068					Neto2	0.184805	0.195773
			Msi2	-0.207354	0.270068					Pinx1	0.184763	0.913039
			Lnpep	0.119394	0.269949					Cep112	0.184689	0.149565
			Ogt	0.0762403	0.269949					Timm17b	0.184655	0.949194
			Arap2	0.0990937	0.269949					Cdc34	0.196963	1.98003
			Osbpl3	-0.104615	0.269949					Mrpl48	0.184632	0.830607
			Rabgap1l	0.0909458	0.269827					Nrp1	0.196861	3.02272
			Grk5	0.0495553	0.269533					Klhl11	0.184537	0.428536
			Ankrd37	0.179298	0.269533					Stk10	0.196228	4.60033
			AI413582	0.20729	0.269533					Gipc1	0.196221	4.22257
			Llph	0.0939517	0.269252					Pip5k1a	0.19622	2.27882
			Tmem254b	-0.560651	0.269252					Thg1l	0.183978	0.500436
			Stx6	0.0887286	0.269252					Rab8b	0.195982	4.79588
			Usp47	-0.0859383	0.269252					Cpsf3	0.195882	7.16685
			Tmem254a	-0.560651	0.269252					Tti2	0.183868	0.982964
			Ppp1r37	0.132528	0.268396					Fam208b	0.195748	3.06583
			Ifngr1	0.0398967	0.268375					Pcgf6	0.195746	1.76434
			Mrps9	-0.10352	0.268194					Zcrb1	0.195333	1.40309
			Mapk14	-0.0579803	0.268057					Rangap1	0.195316	5.23508
			Med12l	-0.129683	0.268057					Usp40	0.183494	0.745792
			F11r	-0.15251	0.267685					Fblim1	0.195075	2.7023
			Casp2	-0.0779476	0.267131					Exd2	0.183374	0.86375
			Tk1	-0.0866294	0.267113					Gm10275	0.18336	1.08699
			1700088E04Rik	0.72547	0.267113					Ldha	0.194683	17.2321
			Zmym3	-0.149948	0.266803					Dvl1	0.183247	1.27646
			Nudt8	-0.149454	0.266803					Bcl2	0.194158	3.03165
			Gm42641	0.310668	0.266209					Shfm1	0.193982	2.85901
			Atic	-0.0663225	0.265798					Lipo1	0.182821	0.192897
			Fastkd3	0.151787	0.265694					Med4	0.182797	0.990355
			Lhpp	-0.277392	0.265694					Rpl23	0.193761	5.31605
			Afg3l1	-0.0718898	0.265694					Nup54	0.193614	3.67179
			Fads3	-0.578963	0.265421					Ilf3	0.193566	4.56067
			Anapc16	-0.113412	0.264792					Il10ra	0.19353	1.84205
			Tnfsf9	0.248132	0.264792					Med29	0.182122	0.798813
			Zdhhc21	0.0947047	0.264434					Rnf25	0.182085	0.838261
			E2f3	0.0717043	0.264323					Arrdc3	0.193428	1.82929
			Siva1	-0.136807	0.264323					Ppid	0.19322	3.2067
			Exosc6	0.374225	0.264323					Ash1l	0.193193	2.18063
			Dgat2	-0.203277	0.264241					P2ry13	0.181701	0.210853
			Gng2	-0.0669962	0.264099					Sav1	0.193099	3.34665
			Trappc3	0.0974374	0.263799					Chtf8	0.19301	7.68194
			Ptar1	0.251781	0.263799					Dnajc27	0.181011	1.04397
			Slco1a6	-0.771096	0.263799					Trex1	0.180959	0.695545
			Sppl3	-0.0966565	0.26362					Aatf	0.192913	1.39281
			Zdhhc18	0.118542	0.263462					Ptprs	0.192775	3.20337
			Dctn1	-0.0602453	0.263203					Abcc5	0.18038	0.652086
			St3gal1	-0.0698068	0.263083					Ube2z	0.192738	5.08145
			Rasa3	-0.0849241	0.262646					Ube2d-ps	0.180343	0.341216
			Rars	0.0613205	0.262272					Slc35b3	0.180235	0.504205
			Mia3	-0.0908399	0.262272					Clasp1	0.192688	3.57576
			Usp16	0.108944	0.261603					Usp24	0.192544	2.96381
			Taf1c	0.152534	0.261603					Ric8	0.192236	3.12902
			Hnrnpa2b1	0.0484465	0.261441					Ptges3	0.192181	3.98204
			P3h1	-0.259859	0.261441					Imp3	0.192001	1.44187
			Strip2	-0.195843	0.261441					Rab12	0.179807	0.658727
			Ube2d1	0.128577	0.260057					Lockd	0.17965	0.480192
			Cebpz	0.0829781	0.260057					Wdr46	0.191999	1.61729
			Cpne9	0.768252	0.260057					Mrgbp	0.179613	0.602116
			Smg1	0.0688579	0.260057					Ppp2r2a	0.191938	2.81423
			Nsmce1	-0.096661	0.260057					Stk35	0.191642	2.01445
			Eefsec	-0.0975816	0.260057					Hspd1	0.191593	9.14146
			Gapt	-0.147591	0.260057					Acox1	0.191586	2.62177
			Itpripl1	0.0723756	0.260057					Ubxn4	0.191511	3.71273
			9130401M01Rik	0.124799	0.260057					Amz2	0.191459	2.63661
			Golph3	0.0814957	0.259411					Map3k11	0.191378	3.89567
			Phf20	-0.0919948	0.259411					Ranbp2	0.191343	5.14206
			Arhgef9	-0.171476	0.258992					Sptlc1	0.191272	2.59367
			Trmt6	0.099146	0.258992					Blzf1	0.178776	0.907722
			Mvk	-0.187476	0.258992					Dact3	0.17875	0.296993
			Ltbr	0.0807121	0.258977					Crlf3	0.19025	2.57877
			Rhou	-0.246775	0.258977					Pycr2	0.190247	1.52546
			Klhl21	0.134173	0.258977					Mad2l1bp	0.178329	0.765071
			Gnb2	-0.0509903	0.258602					Apobr	0.190086	8.53462
			Gm2223	-0.334906	0.258602					Relt	0.178016	0.829877
			Sla	-0.0774138	0.258574					Gpr155	0.178007	0.293645
			Wdr90	-0.121766	0.258455					Lypla2	0.189912	2.84674
			Pnpla2	-0.0983209	0.258247					Rars	0.18982	5.04479
			Lsm14a	0.0699516	0.258247					Gpatch3	0.177787	0.646338
			Fads1	0.0769761	0.257627					Ptar1	0.177509	0.341366
			Wdr43	0.0728168	0.257627					AI413582	0.177485	0.475987
			Spin4	0.291497	0.257627					Slc25a3	0.189424	8.28316
			Clip2	0.105404	0.257434					Prdm4	0.177216	1.19417
			Mapre1	-0.0615544	0.25707					Vmp1	0.189411	2.01524
			Dpy30	-0.115616	0.256866					Phtf1os	0.17705	0.135465
			Fuz	-0.234522	0.256865					Dcp1a	0.189407	2.17492
			Adck1	-0.207516	0.256865					Commd9	0.176904	0.788957
			Mrpl16	0.182686	0.256865					Tmem106a	0.176732	1.28285
			St14	0.0944123	0.256865					Ccdc43	0.189388	1.99542
			Hmg20a	0.110399	0.256865					Zcchc14	0.176649	0.510079
			Setd5	-0.0477574	0.256865					Nsfl1c	0.189339	3.63816
			B4gat1	-0.11487	0.256865					Rplp2	0.189326	2.95255
			Shcbp1	-0.0906449	0.256528					Tpt1	0.189271	6.31876
			Rheb	0.082966	0.256141					Cyb5r3	0.189078	3.40802
			Zic5	0.127759	0.256141					Rdh11	0.189015	1.60618
			Zfp825	-0.208875	0.256141					Avl9	0.188866	2.22146
			Cnpy3	-0.068172	0.255968					Selk	0.176171	1.22219
			Abhd18	0.256157	0.255799					Pyroxd1	0.176141	0.620657
			Casz1	-0.24516	0.255701					Rpl27	0.188857	2.21478
			Cd200r4	0.532353	0.255701					Rpl34	0.188813	3.73359
			Vcp-rs	-0.261779	0.255701					Gpd2	0.188639	3.8911
			Lta4h	-0.0892028	0.255251					Ppp1r16a	0.176022	0.8151
			Slc29a3	-0.245107	0.255251					Ddx3x	0.188514	8.84771
			Slmo1	0.293607	0.255251					Toe1	0.175982	1.03107
			Dusp9	-0.513458	0.255251					Hat1	0.188382	3.01888
			Hsh2d	-0.229109	0.255251					Dnlz	0.175846	0.902417
			5033406O09Rik	0.347384	0.255251					Myeov2	0.175813	1.17325
			Ing4	-0.108981	0.255136					Ubl4a	0.175773	1.15429
			Wdr55	0.0978412	0.255136					Tmem63b	0.188261	1.92673
			Ctps2	0.249897	0.254933					Lsm11	0.17559	0.762794
			Morc2a	0.0537646	0.254743					Dnajc21	0.187942	1.81756
			Luc7l	0.0880056	0.254259					Ormdl1	0.175394	0.64178
			Fzd2	-0.661361	0.254037					Aggf1	0.187919	3.72599
			Hirip3	0.0914442	0.253655					Psme3	0.187848	9.43533
			Adipor2	-0.0545743	0.253523					Gm21811	0.175279	0.298096
			Ccnk	-0.0686549	0.253326					Rnf157	0.18783	3.2276
			Dcp1a	-0.091982	0.253326					S100pbp	0.187824	1.51114
			Sema4a	-0.392436	0.253326					Pkmyt1	0.187695	3.00968
			Gpr160	-0.287157	0.253326					Cyfip1	0.187647	4.83268
[truncated: 9,529 more rows]
