# Supplementary material for: DNGR-1 signalling limits dendritic cell activation for optimal antigen cross-presentation
Source: EMBO J. 2025 Oct 29;44(23):6857–91. doi: 10.1038/s44318-025-00620-z (PMC12669754; doi:10.1038/s44318-025-00620-z)
Supplement: Supplementary file 3 — Source data Fig. 2 [file 44318_2025_620_MOESM3_ESM.zip › Figure 2/2H/Figure 2H.xlsx]

## Sheet: Figure 2H
FIGURE	2H		CCL17 / Actb	0 hr		3 hr		6 hr			Values *(10^-3)
			C9 KO	0.72	0.85	0.78	0.65	0.78	0.82
Samples	Biological		KO/C7::C9	1.92	2.07	3.45	4.12	10.71	9.38
n #	2		KO/C9	0.99	1.12	1.44	1.65	1.45	1.51
			KO/C9(I6G)	1.68	1.86	2.82	2.63	8.62	8.08
Individually treated batches of cells			KO/C9(2WA)	0.55	0.49	0.5	0.54	0.56	0.5
			CCL22 / Actb	0 hr		3 hr		6 hr			Values *(10^-2)
			C9 KO	0.18	0.22	0.26	0.21	0.24	0.26
			KO/C7::C9	1.88	1.93	3.48	3.83	17.25	15.66
			KO/C9	0.66	0.68	0.99	1.06	1.02	1.06
			KO/C9(I6G)	0.83	0.94	2.02	1.95	14.07	15.84
			KO/C9(2WA)	0.14	0.12	0.18	0.18	0.15	0.12
			Tnf / Actb	0 hr		3 hr		6 hr			Values *(10^-3)
			C9 KO	0.24	0.32	0.38	0.33	0.3	0.32
			KO/C7::C9	1.75	1.85	13.68	14.99	12.25	11.68
			KO/C9	0.77	0.76	1.6	1.83	1.19	1.21
			KO/C9(I6G)	0.68	0.8	4.37	4.02	10.91	11.86
			KO/C9(2WA)	0.29	0.26	0.35	0.35	0.28	0.23
