# Supplementary material for: DNGR-1 signalling limits dendritic cell activation for optimal antigen cross-presentation
Source: EMBO J. 2025 Oct 29;44(23):6857–91. doi: 10.1038/s44318-025-00620-z (PMC12669754; doi:10.1038/s44318-025-00620-z)
Supplement: Supplementary file 3 — Source data Fig. 2 [file 44318_2025_620_MOESM3_ESM.zip › Figure 2/2I/Figure 2I.xlsx]

## Sheet: Figure 2I
FIGURE	2I		REACTOME	CLEC7A / Dectin-1 Signaling								REACTOME	MAPK6 / MAPK4 Signaling								REACTOME	Dectin-1 Noncanonical NF-κB Signaling
			NAME	PROBE	GENE SYMBOL	GENE_TITLE	RANK IN GENE LIST	RANK METRIC SCORE	RUNNING ES	CORE ENRICHMENT		NAME	PROBE	GENE SYMBOL	GENE_TITLE	RANK IN GENE LIST	RANK METRIC SCORE	RUNNING ES	CORE ENRICHMENT		NAME	PROBE	GENE SYMBOL	GENE_TITLE	RANK IN GENE LIST	RANK METRIC SCORE	RUNNING ES	CORE ENRICHMENT
Samples	Biological		row_0	CCL22	null	null	0	82.67249298095703	0.010101	Yes		row_0	JUN	null	null	133	14.842984199523926	0.00511489	Yes		row_0	CCL22	null	null	0	82.67249298095703	0.0163934	Yes
n #	3		row_1	NFATC1	null	null	12	29.051727294921875	0.01964	Yes		row_1	MYC	null	null	215	11.86718463897705	0.0128845	Yes		row_1	NFKB2	null	null	13	28.119239807128906	0.032175	Yes
			row_2	NFKB2	null	null	13	28.119239807128906	0.029741	Yes		row_2	ETV4	null	null	598	6.899733066558838	0.00528749	Yes		row_2	RELB	null	null	63	19.590957641601562	0.0460698	Yes
Individually treated batches of cells			row_3	NFKB1	null	null	14	27.40694808959961	0.039842	Yes		row_3	PSME3	null	null	635	6.665639400482178	0.0153544	Yes		row_3	CCL17	null	null	353	9.333929061889648	0.0477266	Yes
			row_4	CARD11	null	null	15	27.257293701171875	0.0499431	Yes		row_4	SEPTIN7	null	null	706	6.273524284362793	0.0236855	Yes		row_4	PSME3	null	null	635	6.665639400482178	0.0497914	Yes
			row_5	MALT1	null	null	28	24.06281280517578	0.059431	Yes		row_5	CDC14A	null	null	726	6.186110496520996	0.0346203	Yes		row_5	RELA	null	null	671	6.437013626098633	0.0644001	Yes
			row_6	RELB	null	null	63	19.590957641601562	0.0677949	Yes		row_6	UBC	null	null	730	6.176873683929443	0.0463719	Yes		row_6	UBC	null	null	730	6.176873683929443	0.077836	Yes
			row_7	NFKBIA	null	null	65	19.282011032104492	0.0778448	Yes		row_7	AGO2	null	null	953	5.139986515045166	0.0469432	Yes		row_7	RPS27A	null	null	996	4.975042343139648	0.0807167	Yes
			row_8	CLEC7A	null	null	88	17.42748260498047	0.0868218	Yes		row_8	MAPK6	null	null	959	5.109376430511475	0.0585927	Yes		row_8	FBXW11	null	null	1048	4.783168792724609	0.0945095	Yes
			row_9	PRKCD	null	null	303	9.956101417541504	0.0859894	Yes		row_9	RPS27A	null	null	996	4.975042343139648	0.0686596	Yes		row_9	PSMD12	null	null	1438	3.781919002532959	0.0910671	Yes
			row_10	BCL10	null	null	350	9.346816062927246	0.0937402	Yes		row_10	PAK2	null	null	1436	3.789020299911499	0.0581527	Yes		row_10	PSMD11	null	null	1502	3.680731773376465	0.104248	Yes
			row_11	CCL17	null	null	353	9.333929061889648	0.103739	Yes		row_11	PSMD12	null	null	1438	3.781919002532959	0.0700064	Yes		row_11	PSMA6	null	null	1509	3.670698404312134	0.120336	Yes
			row_12	PSME3	null	null	635	6.665639400482178	0.0994836	Yes		row_12	PSMD11	null	null	1502	3.680731773376465	0.0786949	Yes		row_12	PSMD7	null	null	1513	3.6594769954681396	0.136576	Yes
			row_13	RELA	null	null	671	6.437013626098633	0.107796	Yes		row_13	PSMA6	null	null	1509	3.670698404312134	0.0902934	Yes		row_13	SEM1	null	null	1514	3.6467907428741455	0.15297	Yes
			row_14	UBC	null	null	730	6.176873683929443	0.114934	Yes		row_14	PSMD7	null	null	1513	3.6594769954681396	0.102045	Yes		row_14	PSMC2	null	null	1678	3.3376078605651855	0.161051	Yes
			row_15	RPS27A	null	null	996	4.975042343139648	0.111496	Yes		row_15	SEM1	null	null	1514	3.6467907428741455	0.11395	Yes		row_15	PSMD8	null	null	1733	3.2475063800811768	0.174691	Yes
			row_16	FBXW11	null	null	1048	4.783168792724609	0.118991	Yes		row_16	PSMC2	null	null	1678	3.3376078605651855	0.117533	Yes		row_16	UBA3	null	null	1754	3.2164955139160156	0.190065	Yes
			row_17	IL1B	null	null	1262	4.1666460037231445	0.11821	Yes		row_17	PSMD8	null	null	1733	3.2475063800811768	0.126681	Yes		row_17	PSMD3	null	null	1832	3.072493314743042	0.202532	Yes
			row_18	PSMD12	null	null	1438	3.781919002532959	0.11937	Yes		row_18	CDC42EP3	null	null	1812	3.1026363372802734	0.134604	Yes		row_18	PSMA7	null	null	1885	3.008063793182373	0.216274	Yes
			row_19	PSMD11	null	null	1502	3.680731773376465	0.126253	Yes		row_19	PSMD3	null	null	1832	3.072493314743042	0.145539	Yes		row_19	PSMA3	null	null	1902	2.979389190673828	0.231851	Yes
			row_20	PSMA6	null	null	1509	3.670698404312134	0.136047	Yes		row_20	PSMA7	null	null	1885	3.008063793182373	0.154789	Yes		row_20	PSMC1	null	null	1938	2.913128137588501	0.24646	Yes
			row_21	PSMD7	null	null	1513	3.6594769954681396	0.145995	Yes		row_21	PSMA3	null	null	1902	2.979389190673828	0.165877	Yes		row_21	PSMD9	null	null	2062	2.755810022354126	0.256582	Yes
			row_22	SEM1	null	null	1514	3.6467907428741455	0.156096	Yes		row_22	PSMC1	null	null	1938	2.913128137588501	0.175995	Yes		row_22	PSMB4	null	null	2069	2.7447164058685303	0.272669	Yes
			row_23	MAP3K7	null	null	1647	3.3890562057495117	0.159453	Yes		row_23	CDC42EP2	null	null	2011	2.8173015117645264	0.184224	Yes		row_23	PSMD14	null	null	2140	2.6308512687683105	0.285493	Yes
			row_24	PSMC2	null	null	1678	3.3376078605651855	0.168021	Yes		row_24	PSMD9	null	null	2062	2.755810022354126	0.193576	Yes		row_24	PSMC5	null	null	2284	2.4720115661621094	0.294595	Yes
			row_25	PSMD8	null	null	1733	3.2475063800811768	0.175363	Yes		row_25	PSMB4	null	null	2069	2.7447164058685303	0.205174	Yes		row_25	PSMB6	null	null	2376	2.3826024532318115	0.306348	Yes
			row_26	UBA3	null	null	1754	3.2164955139160156	0.184442	Yes		row_26	PSMD14	null	null	2140	2.6308512687683105	0.213505	Yes		row_26	PSME2	null	null	2416	2.343498706817627	0.320753	Yes
			row_27	PSMD3	null	null	1832	3.072493314743042	0.190609	Yes		row_27	RAC1	null	null	2233	2.5218968391418457	0.220713	Yes		row_27	PSMC4	null	null	2548	2.1979732513427734	0.330466	Yes
			row_28	CDC34	null	null	1880	3.0154478549957275	0.198309	Yes		row_28	PSMC5	null	null	2284	2.4720115661621094	0.230066	Yes		row_28	UBA52	null	null	2590	2.1605939865112305	0.344769	Yes
			row_29	PSMA7	null	null	1885	3.008063793182373	0.208206	Yes		row_29	PSMB6	null	null	2376	2.3826024532318115	0.237325	Yes		row_29	UBE2M	null	null	2619	2.1307339668273926	0.359735	Yes
			row_30	PSMA3	null	null	1902	2.979389190673828	0.217489	Yes		row_30	PSME2	null	null	2416	2.343498706817627	0.247238	Yes		row_30	PSMD5	null	null	2751	2.022254467010498	0.369448	Yes
			row_31	PSMC1	null	null	1938	2.913128137588501	0.225802	Yes		row_31	CDC14B	null	null	2534	2.2159388065338135	0.25317	Yes		row_31	MAP3K14	null	null	2762	2.0100557804107666	0.385332	Yes
			row_32	PSMD9	null	null	2062	2.755810022354126	0.229619	Yes		row_32	PSMC4	null	null	2548	2.1979732513427734	0.264411	Yes		row_32	PSMD2	null	null	3069	1.7908133268356323	0.386122	Yes
			row_33	PSMB4	null	null	2069	2.7447164058685303	0.239414	Yes		row_33	UBA52	null	null	2590	2.1605939865112305	0.274223	Yes		row_33	PSMA4	null	null	3072	1.7877063751220703	0.402413	Yes
			row_34	PSMD14	null	null	2140	2.6308512687683105	0.245938	Yes		row_34	PSMD5	null	null	2751	2.022254467010498	0.277959	Yes		row_34	PSMD6	null	null	3427	1.5325472354888916	0.400755	Yes
			row_35	UBE2N	null	null	2272	2.48228	0.249346	Yes		row_35	AGO3	null	null	2767	2.0048773288726807	0.289098	Yes		row_35	UBB	null	null	3570	1.4591076374053955	0.409908	Yes
			row_36	PSMC5	null	null	2284	2.4720115661621094	0.258885	Yes		row_36	PSMD2	null	null	3069	1.7908133268356323	0.285636	Yes		row_36	PSMB7	null	null	3700	1.400753378868103	0.419723	Yes
			row_37	PSMB6	null	null	2376	2.3826024532318115	0.264337	Yes		row_37	PSMA4	null	null	3072	1.7877063751220703	0.297439	Yes		row_37	PSMA5	null	null	3818	1.3508796691894531	0.430151	Yes
			row_38	PSME2	null	null	2416	2.343498706817627	0.272446	Yes		row_38	PSMD6	null	null	3427	1.5325472354888916	0.291272	Yes		row_38	PSMD13	null	null	3889	1.3121602535247803	0.442975	Yes
			row_39	PSMC4	null	null	2548	2.1979732513427734	0.275854	Yes		row_39	UBB	null	null	3570	1.4591076374053955	0.295927	Yes		row_39	PSMA1	null	null	4020	1.2547091245651245	0.452739	Yes
			row_40	SRC	null	null	2559	2.189631462097168	0.285444	Yes		row_40	PSMB7	null	null	3700	1.400753378868103	0.301246	Yes		row_40	PSMB3	null	null	4035	1.2474606037139893	0.468419	Yes
			row_41	UBA52	null	null	2590	2.1605939865112305	0.294012	Yes		row_41	PSMA5	null	null	3818	1.3508796691894531	0.307178	Yes		row_41	PSMA2	null	null	4058	1.2374552488327026	0.483691	Yes
			row_42	CASP8	null	null	2602	2.151728868484497	0.303551	Yes		row_42	PSMD13	null	null	3889	1.3121602535247803	0.315509	Yes		row_42	PSMF1	null	null	4167	1.1985127925872803	0.494577	Yes
			row_43	UBE2M	null	null	2619	2.1307339668273926	0.312835	Yes		row_43	PSMA1	null	null	4020	1.2547091245651245	0.320777	Yes		row_43	PSMD1	null	null	4241	1.163920521736145	0.507248	Yes
			row_44	TRAF6	null	null	2738	2.0315322875976562	0.316907	Yes		row_44	PSMB3	null	null	4035	1.2474606037139893	0.331967	Yes		row_44	PSMB5	null	null	4417	1.0998746156692505	0.514718	Yes
			row_45	PSMD5	null	null	2751	2.022254467010498	0.326395	Yes		row_45	PSMA2	null	null	4058	1.2374552488327026	0.342749	Yes		row_45	PSMB11	null	null	5636	0.7280375957489014	0.469003	No
			row_46	MAP3K14	null	null	2762	2.0100557804107666	0.335985	Yes		row_46	PSMF1	null	null	4167	1.1985127925872803	0.34914	Yes		row_46	PSMD10	null	null	6986	0.4543026387691498	0.416609	No
			row_47	UBE2V1	null	null	2764	2.008136034011841	0.346035	Yes		row_47	PSMD1	null	null	4241	1.163920521736145	0.357318	Yes		row_47	PSMD4	null	null	8958	0.0872845	0.332497	No
			row_48	PDPK1	null	null	2830	1.9628591537475586	0.352815	Yes		row_48	PSMB5	null	null	4417	1.0998746156692505	0.360289	Yes		row_48	PSMC6	null	null	9041	0.0681568	0.344709	No
			row_49	PSMD2	null	null	3069	1.7908133268356323	0.350756	Yes		row_49	MAPKAPK5	null	null	4921	0.9261452555656433	0.346514	No		row_49	SKP1	null	null	10506	-0.0170344	0.286451	No
			row_50	PSMA4	null	null	3072	1.7877063751220703	0.360755	Yes		row_50	HSPB1	null	null	5352	0.8006787300109863	0.336467	No		row_50	BTRC	null	null	10698	-0.0631296	0.293105	No
			row_51	PSMD6	null	null	3427	1.5325472354888916	0.35277	Yes		row_51	PSMB11	null	null	5636	0.7280375957489014	0.333924	No		row_51	PSME1	null	null	10727	-0.072261	0.308071	No
			row_52	UBB	null	null	3570	1.4591076374053955	0.355616	Yes		row_52	XPO1	null	null	5939	0.6528453826904297	0.330411	No		row_52	PSMB2	null	null	13452	-0.579235	0.185562	No
			row_53	TAB3	null	null	3592	1.4497870206832886	0.364644	Yes		row_53	MAPK4	null	null	6967	0.4543668031692505	0.289886	No		row_53	PSMC3	null	null	13565	-0.60174	0.196245	No
			row_54	PSMB7	null	null	3700	1.400753378868103	0.369279	Yes		row_54	PSMD10	null	null	6986	0.4543026387691498	0.300872	No		row_54	PSMB1	null	null	15820	-1.26612	0.0977027	No
			row_55	PSMA5	null	null	3818	1.3508796691894531	0.373402	Yes		row_55	DNAJB1	null	null	8600	0.1727159023284912	0.23043	No		row_55	PSME4	null	null	16461	-1.54778	0.0814614	No
			row_56	PSMD13	null	null	3889	1.3121602535247803	0.379927	Yes		row_56	PSMD4	null	null	8958	0.0872845	0.22411	No		row_56	CUL1	null	null	17471	-2.22615	0.0464041	No
			row_57	PSMA1	null	null	4020	1.2547091245651245	0.383386	Yes		row_57	PSMC6	null	null	9041	0.0681568	0.231828	No		row_57	PSMB10	null	null	18697	-3.99212	3.3261994E-4	No
			row_58	PSMB3	null	null	4035	1.2474606037139893	0.392772	Yes		row_58	RAG2	null	null	10035	0	0.193039	No		row_58	PSMB8	null	null	18734	-4.0726	0.0148904	No
			row_59	IKBKB	null	null	4040	1.2465457916259766	0.402668	Yes		row_59	PSME1	null	null	10727	-0.072261	0.169667	No		row_59	CHUK	null	null	19512	-9.15505	-0.00833682	No
			row_60	PSMA2	null	null	4058	1.2374552488327026	0.411901	Yes		row_60	TNRC6C	null	null	10853	-0.0970408	0.17519	No		row_60	PSMB9	null	null	19529	-9.37811	0.00724075	No
			row_61	PSMF1	null	null	4167	1.1985127925872803	0.416484	Yes		row_61	KALRN	null	null	11166	-0.17766	0.171167	No
			row_62	PSMD1	null	null	4241	1.163920521736145	0.422855	Yes		row_62	MMP10	null	null	11840	-0.269191	0.148713	No
			row_63	PSMB5	null	null	4417	1.0998746156692505	0.424015	Yes		row_63	CDC42	null	null	12922	-0.462883	0.105431	No
			row_64	PSMB11	null	null	5636	0.7280375957489014	0.371888	No		row_64	CDK1	null	null	12998	-0.479753	0.113507	No
			row_65	PSMD10	null	null	6986	0.4543026387691498	0.313067	No		row_65	PSMB2	null	null	13452	-0.579235	0.102286	No
			row_66	ITPR3	null	null	8034	0.24937427043914795	0.269676	No		row_66	PSMC3	null	null	13565	-0.60174	0.108473	No
			row_67	UBE2D2	null	null	8693	0.15115219354629517	0.24616	No		row_67	PSMB1	null	null	15820	-1.26612	0.00530694	No
			row_68	PSMD4	null	null	8958	0.0872845	0.242773	No		row_68	FOXO1	null	null	16365	-1.50121	-0.0105604	No
			row_69	PSMC6	null	null	9041	0.0681568	0.248684	No		row_69	PSME4	null	null	16461	-1.54778	-0.00350555	No
			row_70	SYK	null	null	9149	0.045773	0.253318	No		row_70	CCND3	null	null	17674	-2.40717	-0.0534754	No
			row_71	SKP1	null	null	10506	-0.0170344	0.19414	No		row_71	MOV10	null	null	17750	-2.4771	-0.0453995	No
			row_72	BTRC	null	null	10698	-0.0631296	0.194483	No		row_72	FOXO3	null	null	18099	-2.91363	-0.0512607	No
			row_73	PSME1	null	null	10727	-0.072261	0.203153	No		row_73	AGO4	null	null	18164	-3.00071	-0.0426233	No
			row_74	CALM1	null	null	11026	-0.138993	0.198029	No		row_74	AGO1	null	null	18241	-3.12315	-0.0345985	No
			row_75	AHCYL1	null	null	12692	-0.436511	0.123064	No		row_75	PRKACA	null	null	18296	-3.21135	-0.0254505	No
			row_76	TAB1	null	null	13184	-0.526851	0.10808	No		row_76	TNRC6A	null	null	18324	-3.24761	-0.0149241	No
			row_77	PSMB2	null	null	13452	-0.579235	0.104539	No		row_77	PSMB10	null	null	18697	-3.99212	-0.0220106	No
			row_78	PSMC3	null	null	13565	-0.60174	0.108918	No		row_78	PSMB8	null	null	18734	-4.0726	-0.0119437	No
			row_79	PYCARD	null	null	13923	-0.678433	0.10078	No		row_79	NCOA3	null	null	18793	-4.25386	-0.0029999	No
			row_80	PPP3CB	null	null	14337	-0.780474	0.0897804	No		row_80	PAK1	null	null	18874	-4.48456	0.00482073	No
			row_81	PPP3R1	null	null	15201	-1.03526	0.0557901	No		row_81	TNRC6B	null	null	18907	-4.55551	0.0150918	No
			row_82	UBE2D1	null	null	15433	-1.11586	0.0540891	No		row_82	PRKACB	null	null	19400	-7.49773	0.00187918	No
			row_83	PSMB1	null	null	15820	-1.26612	0.0444691	No		row_83	PSMB9	null	null	19529	-9.37811	0.00724933	No
			row_84	IKBKG	null	null	16338	-1.48476	0.0281562	No
			row_85	PSME4	null	null	16461	-1.54778	0.0320241	No
			row_86	CUL1	null	null	17471	-2.22615	-0.00942548	No
			row_87	ITPR2	null	null	18020	-2.80531	-0.0273222	No
			row_88	CARD9	null	null	18091	-2.9046	-0.0207976	No
			row_89	TAB2	null	null	18209	-3.07869	-0.0166742	No
			row_90	PLCG2	null	null	18312	-3.2334	-0.0117844	No
			row_91	NFATC2	null	null	18377	-3.32416	-0.00495323	No
			row_92	PSMB10	null	null	18697	-3.99212	-0.0111502	No
			row_93	PSMB8	null	null	18734	-4.0726	-0.00288844	No
			row_94	NFATC3	null	null	19157	-5.65533	-0.0143477	No
			row_95	PPP3CA	null	null	19282	-6.24145	-0.010582	No
			row_96	CHUK	null	null	19512	-9.15505	-0.0121808	No
			row_97	ITPR1	null	null	19521	-9.31524	-0.00248849	No
			row_98	PSMB9	null	null	19529	-9.37811	0.00725489	No
