# Supplementary material for: DNGR-1 signalling limits dendritic cell activation for optimal antigen cross-presentation
Source: EMBO J. 2025 Oct 29;44(23):6857–91. doi: 10.1038/s44318-025-00620-z (PMC12669754; doi:10.1038/s44318-025-00620-z)
Supplement: Supplementary file 4 — Source data Fig. 3 [file 44318_2025_620_MOESM4_ESM.zip]

Archive with 23 entries (12 files):
- Figure 3/.DS_Store
- Figure 3/3A/
- Figure 3/3A/Figure 3A.xlsx
- Figure 3/3B/
- Figure 3/3B/Figure 3B.xlsx
- Figure 3/3C/
- Figure 3/3C/Figure 3C.xlsx
- Figure 3/3D/
- Figure 3/3D/Figure 3D.xlsx
- Figure 3/3E/
- Figure 3/3E/Figure 3E.xlsx
- Figure 3/3F/
- Figure 3/3F/Figure 3F.xlsx
- Figure 3/3G/
- Figure 3/3G/Figure 3G.xlsx
- Figure 3/3H/
- Figure 3/3H/Figure 3H.xlsx
- Figure 3/3I/
- Figure 3/3I/Figure 3I.xlsx
- Figure 3/3J/
- Figure 3/3J/Figure 3J.xlsx
- Figure 3/3K/
- Figure 3/3K/Figure 3K.xlsx
