# Supplementary material for: DNGR-1 signalling limits dendritic cell activation for optimal antigen cross-presentation
Source: EMBO J. 2025 Oct 29;44(23):6857–91. doi: 10.1038/s44318-025-00620-z (PMC12669754; doi:10.1038/s44318-025-00620-z)
Supplement: Supplementary file 4 — Source data Fig. 3 [file 44318_2025_620_MOESM4_ESM.zip › Figure 3/3A/Figure 3A.xlsx]

## Sheet: Figure 3A
FIGURE	3A		DNGR-1L Stim vs Control	WT_Stim_Unstim_NES	I6G_Stim_Unstim_NES		DNGR-1L Stim vs Control	WT_Stim_Unstim_FDR_qval	I6G_Stim_Unstim_FDR_qval
			Amino acid metabolism	-3.41592	6.15385		Amino acid metabolism	0	0
Samples	Biological		Beta oxidation	-1.24432	-2.38359		Beta oxidation	0.372219	0.00430253
n #	3		BCAA metabolism	-2.33226	-2.8926		BCAA metabolism	0.00674288	0.00021103
			Carbohydrate metabolism	-2.31514	-2.89337		Carbohydrate metabolism	0.00745587	0.00019698
Individually treated batches of cells			Citric acid cycle	-4.23711	1.3985		Citric acid cycle	0	0.173646
			Fatty acid metabolism	-2.08711	-3.52783		Fatty acid metabolism	0.0233486	0
			Glucose metabolism	-2.1932	2.94784		Glucose metabolism	0.0141256	2.2745e-05
			Glutamine metabolism	-2.33702	-1.82218		Glutamine metabolism	0.00660333	0.0624866
			Glycosaminoglycan metabolism	1.5105	-2.50155		Glycosaminoglycan metabolism	0.440431	0.00224831
			Glycosphingolipid metabolism	1.35541	-2.21432		Glycosphingolipid metabolism	0.549922	0.011202
			Glycolysis	-1.44538	2.71714		Glycolysis	0.232615	0.00018276
			Lipid metabolism	-2.31098	-4.07566		Lipid metabolism	0.00742358	0
			Mitochondrial beta oxidation	-1.41618	-1.93296		Mitochondrial beta oxidation	0.250295	0.0414986
			Peroxisomal lipid metabolism	-1.61838	-2.61843		Peroxisomal lipid metabolism	0.143225	0.00098114
			Phospholipid metabolism	-1.70027	-2.53098		Phospholipid metabolism	0.108352	0.00193565
			PI metabolism	-1.14868	-2.25716		PI metabolism	0.459881	0.00907346
			Polyamine metabolism	-2.00733	4.35536		Polyamine metabolism	0.0327174	0
			Pyruvate metabolism	-2.22924	0.955539		Pyruvate metabolism	0.0113936	0.569475
			Respiratory ETC	-4.15666	-1.47152		Respiratory ETC	0	0.20307
