# Supplementary material for: DNGR-1 signalling limits dendritic cell activation for optimal antigen cross-presentation
Source: EMBO J. 2025 Oct 29;44(23):6857–91. doi: 10.1038/s44318-025-00620-z (PMC12669754; doi:10.1038/s44318-025-00620-z)
Supplement: Supplementary file 4 — Source data Fig. 3 [file 44318_2025_620_MOESM4_ESM.zip › Figure 3/3B/Figure 3B.xlsx]

## Sheet: Figure 3B
FIGURE	3B		REACTOME	Glucose Metabolism								REACTOME	Glycolysis
			NAME	PROBE	GENE SYMBOL	GENE_TITLE	RANK IN GENE LIST	RANK METRIC SCORE	RUNNING ES	CORE ENRICHMENT		NAME	PROBE	GENE SYMBOL	GENE_TITLE	RANK IN GENE LIST	RANK METRIC SCORE	RUNNING ES	CORE ENRICHMENT
Samples	Biological		row_0	ALDOA	null	null	74	18.316734313964844	0.00841768	Yes		row_0	ALDOA	null	null	74	18.316734313964844	0.0111508	Yes
n #	3		row_1	PFKP	null	null	95	17.102476119995117	0.0195919	Yes		row_1	PFKP	null	null	95	17.102476119995117	0.0250561	Yes
			row_2	PKM	null	null	117	15.454095840454102	0.030715	Yes		row_2	PKM	null	null	117	15.454095840454102	0.0389103	Yes
Individually treated batches of cells			row_3	PGK1	null	null	145	14.318922996520996	0.0415319	Yes		row_3	PGK1	null	null	145	14.318922996520996	0.0524584	Yes
			row_4	TPI1	null	null	169	13.362282752990723	0.0525529	Yes		row_4	TPI1	null	null	169	13.362282752990723	0.0662106	Yes
			row_5	GOT1	null	null	194	12.516879081726074	0.0635229	Yes		row_5	PFKL	null	null	316	9.759246826171875	0.0736889	Yes
			row_6	PFKL	null	null	316	9.759246826171875	0.0695415	Yes		row_6	PGAM1	null	null	321	9.67703	0.0884103	Yes
			row_7	PGAM1	null	null	321	9.67703	0.0815324	Yes		row_7	GPI	null	null	361	9.256037712097168	0.101346	Yes
			row_8	GPI	null	null	361	9.256037712097168	0.0917367	Yes		row_8	ENO1	null	null	363	9.235427856445312	0.116221	Yes
			row_9	ENO1	null	null	363	9.235427856445312	0.103881	Yes		row_9	GNPDA1	null	null	427	8.442485809326172	0.127933	Yes
			row_10	GNPDA1	null	null	427	8.442485809326172	0.11286	Yes		row_10	GAPDH	null	null	501	7.708852291107178	0.139134	Yes
			row_11	SLC37A2	null	null	483	7.861659526824951	0.122248	Yes		row_11	PPP2CB	null	null	852	5.568313121795654	0.136207	Yes
			row_12	GAPDH	null	null	501	7.708852291107178	0.133575	Yes		row_12	PPP2R1B	null	null	912	5.322839736938477	0.148123	Yes
			row_13	MDH2	null	null	672	6.43368	0.137092	Yes		row_13	RANBP2	null	null	1013	4.91577	0.157948	Yes
			row_14	SLC25A13	null	null	744	6.122315883636475	0.145663	Yes		row_14	HK1	null	null	1113	4.604647159576416	0.167823	Yes
			row_15	PPP2CB	null	null	852	5.568313121795654	0.152396	Yes		row_15	NUP54	null	null	1273	4.145854949951172	0.174639	Yes
			row_16	PPP2R1B	null	null	912	5.322839736938477	0.161579	Yes		row_16	PPP2CA	null	null	1494	3.6978204250335693	0.178342	Yes
			row_17	GOT2	null	null	931	5.238595008850098	0.172856	Yes		row_17	NUP62	null	null	1617	3.45431	0.187045	Yes
			row_18	RANBP2	null	null	1013	4.91577	0.180916	Yes		row_18	POM121	null	null	1718	3.272697687149048	0.19687	Yes
			row_19	HK1	null	null	1113	4.604647159576416	0.188058	Yes		row_19	PPP2R1A	null	null	1728	3.2518789768218994	0.211336	Yes
			row_20	NUP54	null	null	1273	4.145854949951172	0.192136	Yes		row_20	NUP35	null	null	1862	3.042909860610962	0.219477	Yes
			row_21	SLC37A1	null	null	1314	4.035719394683838	0.20229	Yes		row_21	NUP98	null	null	1977	2.858330249786377	0.228588	Yes
			row_22	PPP2CA	null	null	1494	3.6978204250335693	0.205347	Yes		row_22	NUP188	null	null	2067	2.746302604675293	0.238973	Yes
			row_23	NUP62	null	null	1617	3.45431	0.211315	Yes		row_23	NUP133	null	null	2086	2.715167284011841	0.252981	Yes
			row_24	POM121	null	null	1718	3.272697687149048	0.218405	Yes		row_24	NDC1	null	null	2156	2.615588426589966	0.264387	Yes
			row_25	PPP2R1A	null	null	1728	3.2518789768218994	0.230141	Yes		row_25	PPP2R5D	null	null	2495	2.254469394683838	0.262071	Yes
			row_26	NUP35	null	null	1862	3.042909860610962	0.235547	Yes		row_26	NUP205	null	null	2667	2.089055061340332	0.268275	Yes
			row_27	NUP98	null	null	1977	2.858330249786377	0.241923	Yes		row_27	NUP153	null	null	2712	2.04712	0.280956	Yes
			row_28	NUP188	null	null	2067	2.746302604675293	0.249575	Yes		row_28	NUP107	null	null	4318	1.1350752115249634	0.214014	No
			row_29	NUP133	null	null	2086	2.715167284011841	0.260851	Yes		row_29	PFKFB2	null	null	5415	0.7865713238716125	0.173035	No
			row_30	NDC1	null	null	2156	2.615588426589966	0.269524	Yes		row_30	NUP50	null	null	5887	0.6644630432128906	0.163936	No
			row_31	PPP2R5D	null	null	2495	2.254469394683838	0.264465	Yes		row_31	NUP58	null	null	5901	0.6607054471969604	0.178199	No
			row_32	NUP205	null	null	2667	2.089055061340332	0.267932	Yes		row_32	NUP37	null	null	6183	0.6006572246551514	0.178791	No
			row_33	NUP153	null	null	2712	2.04712	0.277881	Yes		row_33	GAPDHS	null	null	6214	0.5945671796798706	0.192186	No
			row_34	G6PC3	null	null	2876	1.9276678562164307	0.281755	Yes		row_34	NUP42	null	null	6537	0.5210180282592773	0.190687	No
			row_35	NUP107	null	null	4318	1.1350752115249634	0.220392	No		row_35	SEC13	null	null	8125	0.23458732664585114	0.124664	No
			row_36	PFKFB2	null	null	5415	0.7865713238716125	0.176641	No		row_36	GCK	null	null	8684	0.15250028669834137	0.111127	No
			row_37	NUP50	null	null	5887	0.6644630432128906	0.164793	No		row_37	PFKFB1	null	null	10443	-0.00366028	0.0363812	No
			row_38	NUP58	null	null	5901	0.6607054471969604	0.176324	No		row_38	ADPGK	null	null	10936	-0.116661	0.0262109	No
			row_39	NUP37	null	null	6183	0.6006572246551514	0.174175	No		row_39	NUP214	null	null	10953	-0.119962	0.0403202	No
			row_40	GAPDHS	null	null	6214	0.5945671796798706	0.184839	No		row_40	ENO3	null	null	11093	-0.156799	0.0481555	No
			row_41	NUP42	null	null	6537	0.5210180282592773	0.180597	No		row_41	NUP88	null	null	11670	-0.241053	0.0337007	No
			row_42	SEC13	null	null	8125	0.23458732664585114	0.111782	No		row_42	GNPDA2	null	null	11758	-0.258193	0.0441884	No
			row_43	SLC25A1	null	null	8527	0.1907743513584137	0.103507	No		row_43	NUP43	null	null	11813	-0.265354	0.0563594	No
			row_44	GCK	null	null	8684	0.15250028669834137	0.107739	No		row_44	GCKR	null	null	12225	-0.348036	0.0503207	No
			row_45	PFKFB1	null	null	10443	-0.00366028	0.0301946	No		row_45	PFKFB4	null	null	12664	-0.430743	0.0429048	No
			row_46	ADPGK	null	null	10936	-0.116661	0.0172748	No		row_46	PGP	null	null	13564	-0.600912	0.0119746	No
			row_47	NUP214	null	null	10953	-0.119962	0.0286532	No		row_47	NUP85	null	null	13996	-0.693935	0.00491574	No
			row_48	ENO3	null	null	11093	-0.156799	0.0337529	No		row_48	PGAM2	null	null	14288	-0.768429	0.00499796	No
			row_49	NUP88	null	null	11670	-0.241053	0.0165453	No		row_49	NUP155	null	null	15147	-1.01744	-0.023841	No
			row_50	GNPDA2	null	null	11758	-0.258193	0.0242993	No		row_50	BPGM	null	null	15403	-1.10314	-0.0219225	No
			row_51	NUP43	null	null	11813	-0.265354	0.0337379	No		row_51	RAE1	null	null	15613	-1.18015	-0.0176577	No
			row_52	GCKR	null	null	12225	-0.348036	0.024953	No		row_52	NUP160	null	null	15974	-1.33207	-0.021095	No
			row_53	PFKFB4	null	null	12664	-0.430743	0.0147897	No		row_53	AAAS	null	null	16255	-1.44603	-0.0204517	No
			row_54	PGP	null	null	13564	-0.600912	-0.0189059	No		row_54	SEH1L	null	null	16414	-1.52883	-0.0135855	No
			row_55	NUP85	null	null	13996	-0.693935	-0.0287118	No		row_55	ENO2	null	null	16548	-1.60367	-0.00544409	No
			row_56	PGAM2	null	null	14288	-0.768429	-0.0313712	No		row_56	NUP93	null	null	16763	-1.7228	-0.0014343	No
			row_57	NUP155	null	null	15147	-1.01744	-0.0629739	No		row_57	HK3	null	null	17686	-2.41556	-0.0335377	No
			row_58	BPGM	null	null	15403	-1.10314	-0.0637956	No		row_58	TPR	null	null	17748	-2.47317	-0.0217238	No
			row_59	RAE1	null	null	15613	-1.18015	-0.0622692	No		row_59	ALDOC	null	null	18042	-2.83625	-0.0217436	No
			row_60	NUP160	null	null	15974	-1.33207	-0.0684508	No		row_60	PRKACA	null	null	18296	-3.21135	-0.0197231	No
			row_61	AAAS	null	null	16255	-1.44603	-0.0705487	No		row_61	PGM2L1	null	null	18330	-3.26518	-0.00648099	No
			row_62	SEH1L	null	null	16414	-1.52883	-0.0664189	No		row_62	HK2	null	null	18355	-3.29441	0.00722021	No
			row_63	ENO2	null	null	16548	-1.60367	-0.061013	No		row_63	PFKFB3	null	null	19014	-4.99338	-0.0114173	No
			row_64	NUP93	null	null	16763	-1.7228	-0.0597418	No		row_64	PRKACB	null	null	19400	-7.49773	-0.0161298	No
			row_65	SLC37A4	null	null	17677	-2.40882	-0.0941521	No		row_65	PFKM	null	null	19441	-8.03783	-0.00324468	No
			row_66	HK3	null	null	17686	-2.41556	-0.0823654	No		row_66	NUP210	null	null	19599	-12.3607	0.00367253	No
			row_67	TPR	null	null	17748	-2.47317	-0.0732841	No
			row_68	ALDOC	null	null	18042	-2.83625	-0.0760456	No
			row_69	SLC25A10	null	null	18157	-2.99211	-0.0696697	No
			row_70	PCK2	null	null	18273	-3.17143	-0.0633449	No
			row_71	PRKACA	null	null	18296	-3.21135	-0.0522729	No
			row_72	PGM2L1	null	null	18330	-3.26518	-0.0417623	No
			row_73	HK2	null	null	18355	-3.29441	-0.0307923	No
			row_74	SLC25A11	null	null	18480	-3.51183	-0.0249269	No
			row_75	SLC25A12	null	null	18587	-3.72821	-0.0181427	No
			row_76	MDH1	null	null	18624	-3.81839	-0.00778524	No
			row_77	PC	null	null	18883	-4.50567	-0.00876011	No
			row_78	PFKFB3	null	null	19014	-4.99338	-0.00320102	No
			row_79	PRKACB	null	null	19400	-7.49773	-0.0106588	No
			row_80	PFKM	null	null	19441	-8.03783	-0.000505524	No
			row_81	NUP210	null	null	19599	-12.3607	0.0036753	No
