# Supplementary material for: DNGR-1 signalling limits dendritic cell activation for optimal antigen cross-presentation
Source: EMBO J. 2025 Oct 29;44(23):6857–91. doi: 10.1038/s44318-025-00620-z (PMC12669754; doi:10.1038/s44318-025-00620-z)
Supplement: Supplementary file 4 — Source data Fig. 3 [file 44318_2025_620_MOESM4_ESM.zip › Figure 3/3C/Figure 3C.xlsx]

## Sheet: Figure 3C
FIGURE	3C		KO/C9 MuTuDC
			Time (minutes)	Control					DNGR-1L
Samples	Biological		1.41243	75.38	94.5731	88.0309	109.826	88.7641	95.6918	88.9218	88.1049
n #	3 to 6		7.9951	81.8841	96.9847	90.4454	95.0982	93.5751	95.733	94.014	94.901
			14.5821	100	100	100	100	100	100	100	100
Individually treated batches of cells			21.2484	98.5432	99.5	105.955	108.885	99.2174	104.891	105.427	101.832
			27.8392	111.163	107.79	113.827	108.261	106.049	117.02	113.739	108.311
			34.4291	114.168	112.815	119.658	110.207	111.857	124.897	118.956	111.403
			41.0098	118.271	116.709	125.672	115.487	117.83	132.707	122.986	114.028
			47.5902	121.455	119.629	130.861	120.147	121.764	138.265	126.132	117.123
			54.1699	122.812	121.677	135.09	124.651	124.039	143.115	130.153	119.196
			60.7312	124.09	123.399	138.392	126.657	128.567	146.028	133.521	120.542
			67.3212	125.76	124.519	139.35	129.014	130.293	146.867	134.466	121.639
			73.9132	124.349	125.43	138.905	128.896	130.579	147.65	135.065	121.357
			80.4689	126.182	126.183	140.45	130.915	131.706	147.592	136.45	123.401
			87.0491	125.428	125.779	141.829	130.917	131.56	147.255	137.23	123.156
			93.6362	124.424	124.717	139.838	131.298	130.401	146.907	135.696	122.266
			100.22	124.987	124.04	139.078	131.278	129.194	146.035	134.785	122.258
			106.771	125.869	123.57	138.595	130.606	128.245	144.487	134.591	121.793
			113.342	126.434	123.139	139.428	130.52	128.811	142.951	133.915	121.324
			119.933	125.196	122.547	137.719	130.584	127.868	142.533	133.398	120.7
			KO/C7::C9 MuTuDC
			Time (minutes)	Control						DNGR-1L
			1.41243	82.5225	81.9099	96.646	93.1728	97.5013	87.9708	89.7137	84.018	91.8867	94.647	85.496	83.1891
			7.9951	85.3962	99.106	92.5982	92.308	98.9681	94.0943	93.9761	94.2803	93.9767	94.2067	92.2438	94.5813
			14.5821	100	100	100	100	100	100	100	100	100	100	100	100
			21.2484	99.9065	98.9846	108.051	109.293	100.6	104.472	108.017	98.7289	107.804	102.595	100.946	98.7924
			27.8392	109.521	110.425	116.448	116.46	109.283	109.34	115.499	107.378	117.43	118.475	112.114	108.364
			34.4291	113.164	114.335	123.318	122.5	116.059	118.402	124.998	115.878	124.448	124.37	125.345	117.245
			41.0098	116.759	117.868	128.249	128.878	120.133	123.624	138.67	127.371	133.76	134.881	131.659	127.838
			47.5902	120.534	121.271	134.084	134.062	122.916	129.053	151.967	138.834	140.347	145.481	138.125	134.965
			54.1699	122.53	123.447	138.263	137.005	126.044	132.299	160.831	145.159	146.847	151.709	145.716	139.65
			60.7312	124.71	126.229	141.701	140.491	128.375	137.091	165.548	151.322	149.923	159.439	149.907	143.714
			67.3212	125.204	127.705	142.57	142.316	129.381	139.705	169.762	155.056	153.374	162.324	154.234	147.348
			73.9132	123.49	127.38	144.338	143.796	130.109	140.331	172.03	157.66	154.671	164.998	154.465	149.113
			80.4689	125.664	129.686	145.663	145.799	130.688	142.02	175.241	160.708	157.498	168.429	157.754	152.21
			87.0491	125.829	128.904	146.288	144.693	131.004	143.039	177.506	161.273	160.313	170.395	161.582	153.797
			93.6362	124.343	129.274	144.639	145.261	130.542	143.673	178.286	163.584	161.556	171.385	159.598	154.58
			100.22	124.6	129.428	144.822	145.755	130.024	143.729	179.598	163.474	163.761	172.099	161.824	155.225
			106.771	124.771	130.311	144.508	143.869	130.528	143.28	180.578	163.514	165.279	174.307	163.608	155.549
			113.342	125.863	131.109	144.529	143.778	131.246	143.801	180.988	163.668	167.413	173.499	164.208	155.813
			119.933	125.576	129.933	143.636	143.092	130.797	143.779	180.196	162.918	167.733	173.5	164.464	157.16
			KO/C9(I6G) MuTuDC
			Time (minutes)	Control				DNGR-1L
			1.41243	83.6149	94.5265	94.0558	88.8479	87.647	96.0333	88.1207	106.967	84.8131	107.091
			7.9951	100.01	95.6355	92.632	94.9329	92.9409	96.8279	94.5744	92.8699	94.821	95.5947
			14.5821	100	100	100	100	100	100	100	100	100	100
			21.2484	101.91	102.109	106.173	101.465	101.696	100.228	100.388	106.911	98.2961	109.616
			27.8392	110.299	108.058	111.5	109.885	114.008	112.138	111.318	114.648	112.406	118.022
			34.4291	114.919	114.528	116.358	115.428	123.985	120.487	121.74	121.627	119.258	119.946
			41.0098	118.611	118.358	120.93	121.999	135.53	130.086	133.623	130.922	130.487	127.454
			47.5902	121.604	122.34	125.091	127.931	145.477	139.919	145.172	137.084	136.021	133.295
			54.1699	123.938	125.93	128.87	131.407	152.707	147.089	152.158	144.156	143.702	139.719
			60.7312	126.504	128.124	131.9	135.131	157.708	151.254	157.301	148.351	149.155	143.191
			67.3212	128.668	130.751	134.147	138.278	162.505	154.842	161.927	151.823	156.09	146.69
			73.9132	128.483	131.028	134.773	139.415	164.226	157.263	163.965	153.678	155.907	148.398
			80.4689	129.637	132.911	135.534	139.938	167.335	159.669	166.221	156.723	160.364	152.305
			87.0491	129.612	132.931	136.265	141.248	167.312	160.441	168.343	158.465	162.372	153.737
			93.6362	130.319	132.243	135.405	140.404	168.927	161.706	167.743	158.068	162.744	154.261
			100.22	130.496	131.612	134.219	139.217	168.674	161.994	167.75	159.146	164.769	155.331
			106.771	130.242	132.492	133.256	138.741	169.571	163.383	168.006	160.106	164.807	156.171
			113.342	129.57	132.047	133.606	138.125	169.242	163.457	167.877	160.198	165.165	155.815
			119.933	128.434	130.613	133.488	136.797	169.315	162.936	166.62	159.746	164.359	155.541
			KO/C9(Y7F) MuTuDC
			Time (minutes)	Control					DNGR-1L
			1.41243	97.343	100.199	116.276	94.639	97.7322	91.5219	101.35	97.9917	97.4937	114.387
			7.9951	93.2848	96.6141	95.769	95.8058	99.7019	97.238	98.9883	97.7397	97.6896	96.3547
			14.5821	100	100	100	100	100	100	100	100	100	100
			21.2484	104.934	104.571	101.498	104.158	100.78	102.07	95.4689	103.53	98.2628	103.655
			27.8392	111.575	110.122	108.461	108.331	108.56	108.992	106.048	110.41	103.223	114.818
			34.4291	118.184	114.556	114.062	112.589	113.013	113.264	111.534	112.291	108.916	111.88
			41.0098	118.511	119.678	121.222	116.501	116.309	117.648	115.022	115.872	111.765	113.656
			47.5902	123.779	123.969	127.403	120.933	119.389	122.391	118.589	119.801	115.675	117.514
			54.1699	127.17	128.252	130.629	123.29	122.985	126.398	123.709	123.423	118.196	121.311
			60.7312	129.014	132.274	133.513	126.556	125.504	129.522	127.794	123.687	121.357	124.756
			67.3212	135.788	135.699	136.008	129.381	128.506	133.346	129.114	127.04	124.084	129.539
			73.9132	135.458	138.169	138.025	129.914	129.694	135.13	130.456	129.461	126.028	129.938
			80.4689	136.595	141.553	139.186	132.934	131.322	137.915	133.955	131.763	128.166	134.234
			87.0491	138.795	141.512	139.992	134.919	132.807	139.356	134.829	131.937	129.011	136.395
			93.6362	138.939	143.583	140.041	136.743	133.036	139.657	136.777	135.232	129.764	139.923
			100.22	138.331	143.464	141.48	136.575	133.301	139.997	136.954	134.923	130.238	141.108
			106.771	138.69	144.56	141.968	136.544	134.984	139.86	139.764	136.298	131.765	140.722
			113.342	139.322	145.031	142.176	137.451	136.368	140.988	140.022	135.944	131.485	143.011
			119.933	140.297	145.347	142.275	137.56	136.065	140.069	138.737	136.193	131.592	143.795
