# Supplementary material for: DNGR-1 signalling limits dendritic cell activation for optimal antigen cross-presentation
Source: EMBO J. 2025 Oct 29;44(23):6857–91. doi: 10.1038/s44318-025-00620-z (PMC12669754; doi:10.1038/s44318-025-00620-z)
Supplement: Supplementary file 4 — Source data Fig. 3 [file 44318_2025_620_MOESM4_ESM.zip › Figure 3/3D/Figure 3D.xlsx]

## Sheet: Figure 3C
FIGURE	3C		KO/C9 MuTuDC
			Time (minutes)	Control					DNGR-1L
Samples	Biological		1.41243	75.38	94.5731	88.0309	109.826	88.7641	95.6918	88.9218	88.1049
n #	3 to 6		7.9951	81.8841	96.9847	90.4454	95.0982	93.5751	95.733	94.014	94.901
			14.5821	100	100	100	100	100	100	100	100
Individually treated batches of cells			21.2484	98.5432	99.5	105.955	108.885	99.2174	104.891	105.427	101.832
			27.8392	111.163	107.79	113.827	108.261	106.049	117.02	113.739	108.311
			34.4291	114.168	112.815	119.658	110.207	111.857	124.897	118.956	111.403
			41.0098	118.271	116.709	125.672	115.487	117.83	132.707	122.986	114.028
			47.5902	121.455	119.629	130.861	120.147	121.764	138.265	126.132	117.123
			54.1699	122.812	121.677	135.09	124.651	124.039	143.115	130.153	119.196
			60.7312	124.09	123.399	138.392	126.657	128.567	146.028	133.521	120.542
			67.3212	125.76	124.519	139.35	129.014	130.293	146.867	134.466	121.639
			73.9132	124.349	125.43	138.905	128.896	130.579	147.65	135.065	121.357
			80.4689	126.182	126.183	140.45	130.915	131.706	147.592	136.45	123.401
			87.0491	125.428	125.779	141.829	130.917	131.56	147.255	137.23	123.156
			93.6362	124.424	124.717	139.838	131.298	130.401	146.907	135.696	122.266
			100.22	124.987	124.04	139.078	131.278	129.194	146.035	134.785	122.258
			106.771	125.869	123.57	138.595	130.606	128.245	144.487	134.591	121.793
			113.342	126.434	123.139	139.428	130.52	128.811	142.951	133.915	121.324
			119.933	125.196	122.547	137.719	130.584	127.868	142.533	133.398	120.7
			KO/C7::C9 MuTuDC
			Time (minutes)	Control						DNGR-1L
			1.41243	82.5225	81.9099	96.646	93.1728	97.5013	87.9708	89.7137	84.018	91.8867	94.647	85.496	83.1891
			7.9951	85.3962	99.106	92.5982	92.308	98.9681	94.0943	93.9761	94.2803	93.9767	94.2067	92.2438	94.5813
			14.5821	100	100	100	100	100	100	100	100	100	100	100	100
			21.2484	99.9065	98.9846	108.051	109.293	100.6	104.472	108.017	98.7289	107.804	102.595	100.946	98.7924
			27.8392	109.521	110.425	116.448	116.46	109.283	109.34	115.499	107.378	117.43	118.475	112.114	108.364
			34.4291	113.164	114.335	123.318	122.5	116.059	118.402	124.998	115.878	124.448	124.37	125.345	117.245
			41.0098	116.759	117.868	128.249	128.878	120.133	123.624	138.67	127.371	133.76	134.881	131.659	127.838
			47.5902	120.534	121.271	134.084	134.062	122.916	129.053	151.967	138.834	140.347	145.481	138.125	134.965
			54.1699	122.53	123.447	138.263	137.005	126.044	132.299	160.831	145.159	146.847	151.709	145.716	139.65
			60.7312	124.71	126.229	141.701	140.491	128.375	137.091	165.548	151.322	149.923	159.439	149.907	143.714
			67.3212	125.204	127.705	142.57	142.316	129.381	139.705	169.762	155.056	153.374	162.324	154.234	147.348
			73.9132	123.49	127.38	144.338	143.796	130.109	140.331	172.03	157.66	154.671	164.998	154.465	149.113
			80.4689	125.664	129.686	145.663	145.799	130.688	142.02	175.241	160.708	157.498	168.429	157.754	152.21
			87.0491	125.829	128.904	146.288	144.693	131.004	143.039	177.506	161.273	160.313	170.395	161.582	153.797
			93.6362	124.343	129.274	144.639	145.261	130.542	143.673	178.286	163.584	161.556	171.385	159.598	154.58
			100.22	124.6	129.428	144.822	145.755	130.024	143.729	179.598	163.474	163.761	172.099	161.824	155.225
			106.771	124.771	130.311	144.508	143.869	130.528	143.28	180.578	163.514	165.279	174.307	163.608	155.549
			113.342	125.863	131.109	144.529	143.778	131.246	143.801	180.988	163.668	167.413	173.499	164.208	155.813
			119.933	125.576	129.933	143.636	143.092	130.797	143.779	180.196	162.918	167.733	173.5	164.464	157.16
			KO/C9(I6G) MuTuDC
			Time (minutes)	Control				DNGR-1L
			1.41243	83.6149	94.5265	94.0558	88.8479	87.647	96.0333	88.1207	106.967	84.8131	107.091
			7.9951	100.01	95.6355	92.632	94.9329	92.9409	96.8279	94.5744	92.8699	94.821	95.5947
			14.5821	100	100	100	100	100	100	100	100	100	100
			21.2484	101.91	102.109	106.173	101.465	101.696	100.228	100.388	106.911	98.2961	109.616
			27.8392	110.299	108.058	111.5	109.885	114.008	112.138	111.318	114.648	112.406	118.022
			34.4291	114.919	114.528	116.358	115.428	123.985	120.487	121.74	121.627	119.258	119.946
			41.0098	118.611	118.358	120.93	121.999	135.53	130.086	133.623	130.922	130.487	127.454
			47.5902	121.604	122.34	125.091	127.931	145.477	139.919	145.172	137.084	136.021	133.295
			54.1699	123.938	125.93	128.87	131.407	152.707	147.089	152.158	144.156	143.702	139.719
			60.7312	126.504	128.124	131.9	135.131	157.708	151.254	157.301	148.351	149.155	143.191
			67.3212	128.668	130.751	134.147	138.278	162.505	154.842	161.927	151.823	156.09	146.69
			73.9132	128.483	131.028	134.773	139.415	164.226	157.263	163.965	153.678	155.907	148.398
			80.4689	129.637	132.911	135.534	139.938	167.335	159.669	166.221	156.723	160.364	152.305
			87.0491	129.612	132.931	136.265	141.248	167.312	160.441	168.343	158.465	162.372	153.737
			93.6362	130.319	132.243	135.405	140.404	168.927	161.706	167.743	158.068	162.744	154.261
			100.22	130.496	131.612	134.219	139.217	168.674	161.994	167.75	159.146	164.769	155.331
			106.771	130.242	132.492	133.256	138.741	169.571	163.383	168.006	160.106	164.807	156.171
			113.342	129.57	132.047	133.606	138.125	169.242	163.457	167.877	160.198	165.165	155.815
			119.933	128.434	130.613	133.488	136.797	169.315	162.936	166.62	159.746	164.359	155.541
			KO/C9(Y7F) MuTuDC
			Time (minutes)	Control					DNGR-1L
			1.41243	97.343	100.199	116.276	94.639	97.7322	91.5219	101.35	97.9917	97.4937	114.387
			7.9951	93.2848	96.6141	95.769	95.8058	99.7019	97.238	98.9883	97.7397	97.6896	96.3547
			14.5821	100	100	100	100	100	100	100	100	100	100
			21.2484	104.934	104.571	101.498	104.158	100.78	102.07	95.4689	103.53	98.2628	103.655
			27.8392	111.575	110.122	108.461	108.331	108.56	108.992	106.048	110.41	103.223	114.818
			34.4291	118.184	114.556	114.062	112.589	113.013	113.264	111.534	112.291	108.916	111.88
			41.0098	118.511	119.678	121.222	116.501	116.309	117.648	115.022	115.872	111.765	113.656
			47.5902	123.779	123.969	127.403	120.933	119.389	122.391	118.589	119.801	115.675	117.514
			54.1699	127.17	128.252	130.629	123.29	122.985	126.398	123.709	123.423	118.196	121.311
			60.7312	129.014	132.274	133.513	126.556	125.504	129.522	127.794	123.687	121.357	124.756
			67.3212	135.788	135.699	136.008	129.381	128.506	133.346	129.114	127.04	124.084	129.539
			73.9132	135.458	138.169	138.025	129.914	129.694	135.13	130.456	129.461	126.028	129.938
			80.4689	136.595	141.553	139.186	132.934	131.322	137.915	133.955	131.763	128.166	134.234
			87.0491	138.795	141.512	139.992	134.919	132.807	139.356	134.829	131.937	129.011	136.395
			93.6362	138.939	143.583	140.041	136.743	133.036	139.657	136.777	135.232	129.764	139.923
			100.22	138.331	143.464	141.48	136.575	133.301	139.997	136.954	134.923	130.238	141.108
			106.771	138.69	144.56	141.968	136.544	134.984	139.86	139.764	136.298	131.765	140.722
			113.342	139.322	145.031	142.176	137.451	136.368	140.988	140.022	135.944	131.485	143.011
			119.933	140.297	145.347	142.275	137.56	136.065	140.069	138.737	136.193	131.592	143.795

## Sheet: Figure 3D
FIGURE	3D		Relative ECAR MuTuDCs	Control						DNGR-1L 3 nM				DNGR-1L 12 nM
			KO	1.00897	1.01153	0.9701	1.0163	1.03991	0.953191	0.997987	0.982523	0.961186	0.965148	0.944714	0.949498	0.930716	1.05597	1.05037	0.933577
Samples	Biological		KO/C7::C9	0.92916	0.950234	1.05252	1.04726	0.957481	1.06335	1.13965		1.13	1.04106	1.3148	1.18157	1.25732	1.27387	1.19486	1.15065
n #	3 to 6		KO/C9	0.981139	0.950876	1.06925	1.00324	0.995496		1.06324	1.05955	1.05718		1.11881	1.03689	0.939166
			KO/C9(I6G)	0.967785	0.988826	1.013	1.03039			1.04083	1.09744	1.07753		1.28451	1.22866	1.25693	1.21788	1.25869	1.19638
Individually treated batches of cells			KO/C9(2WA)	1.047	0.989929	1.04499	0.990216	0.978554	0.949307	1.00511	1.03524	0.966376	0.997544	1.0205	0.956363	1.05407	0.952928	1.03939	1.07046
			KO/C9(Y7F)	0.990586	1.03474	1.02314	0.987944	0.963597		1.01094	1.07055	0.991788	0.99295	0.99406	0.995287	0.974023	0.939495	1.0303

## Sheet: Figure 3E
FIGURE	3E		Relative ECAR RAW264.7 cells	Control						Zym-D 20 µg/mL				Zym-D 60 µg/mL
			EV	1.04719	1.06319	0.907286	1.0354	0.946931		1.05569	1.04429	1.01433		0.943104	0.976665	1.0496	0.951211	1.09547	1.00884
Samples	Biological		C7	0.991362	0.950731	1.04466	1.01325			1.14616	1.16245	1.12078	1.13223	1.17483	1.15882	1.11417	1.07577	1.07325
n #	3 to 6		C9::C7	1.0411	0.973135	0.949824	1.03594			1.02	1.05727	1.04443		1.03179	1.02496	1.0458	0.987345	0.963231	0.966566
			C9(I6G)::C7	1.0562	1.01886	0.958272	0.966666			1.08461	1.08164	1.12569	1.10155	1.17523	1.1485	1.08453	1.10284	1.17937
Individually treated batches of cells			C9(Y7F)::C7	1.01002	0.99828	0.947988	1.03584	0.985375	1.0225	1.03924	0.999282	1.03322	0.966891	1.08568	0.953215	0.980969	1.04688	0.961523	1.01982

## Sheet: Figure 3F
FIGURE	3F
Original drawing generated in Adobe Illustrator shown in figure

## Sheet: Figure 3G
FIGURE	3G		Metabolite	C9_Control_1	C9_Control_2	C9_Control_3	C9_Control_4	C9_FM_1	C9_FM_2	C9_FM_3	C9_FM_4	I6G_FM_1	I6G_FM_2	I6G_FM_3	I6G_FM_4	C7C9_FM_1	C7C9_FM_2	C7C9_FM_3	C7C9_FM_4
			G-6-P	-0.0790272	-0.59042	0.101964	0.296657	0.042267	-0.736313	-0.00782523	0.459859	0.667177	0.991202	0.843143	1.0202	0.553244	-0.0847671	0.712181	0.567533
Samples	Biological		F-6-P	0.0851077	-0.710205	0.074069	0.245659	0.0624795	-0.807951	0.0246127	0.451374	1.30499	1.46122	1.38096	1.46138	0.96048	0.437675	0.860775	1.05635
n #	4		F-1,6-BP	0.14067	-0.502468	0.233974	0.61251	-0.749341	-0.67743	-0.284647	0.970047	0.221866	0.667373	0.656712	0.770846	0.562215	-0.276767	0.634414	0.822811
			DHAP	0.48034	-1.38114	-0.771972	-0.534646	-0.0897841	-0.633686	0.0128436	0.492486	-0.0525819	0.75624	0.576176	1.11636	-1.02382	-0.260624	0.790745	0.51185
Individually treated batches of cells			G-3-P	-1.90354	-2.73868	-1.52746	-1.14877	-0.0196068	-0.377533	-0.0924256	0.384935	-0.303295	0.378053	0.308699	0.47877	-0.0170748	-1.19739	-0.893814	-0.209837
			PEP	-1.90354	-2.73868	-1.52746	-1.14877	-0.0196068	-0.377533	-0.0924256	0.384935	-0.303295	0.378053	0.308699	0.47877	-0.0170748	-1.19739	-0.893814	-0.209837
			Pyruvate	0.0897461	-0.362814	-0.357796	-0.217109	-0.0167407	-0.00600429	0.00995195	0.0125942	0.0697826	0.549962	0.659362	0.626731	0.579685	0.450912	0.178434	0.471856
			Lactate	0.085451	-0.472436	0.0776209	-0.0329983	-0.287219	-0.29394	-0.0821736	0.506109	0.266023	0.318097	0.366527	0.399844	0.575895	0.30015	0.469791	0.415823
			Citrate	-1.72601	-2.84257	-1.41149	-0.884491	0.920494	-1.65788	-0.542014	0.142112	1.60608	2.16352	1.8753	1.55312	1.21053	0.000319966	-0.309183	1.09474
			cis-Aconitate	-0.408936	-1.83659	-0.195828	0.0882425	0.216853	-1.66354	0.129618	0.514135	1.56786	1.69092	1.64627	1.66483	0.947024	0.245665	0.470412	1.0336
			a-KG	0.455119	-0.485057	-0.415929	0.255503	0.246583	0.181871	0.017815	-0.584616	0.878552	1.16994	1.23943	1.43361	1.05108	0.578255	1.14256	0.998227
			Succinate	0.285683	-1.05035	0.00268407	0.249361	0.349411	-0.812654	0.0264593	0.186648	1.45071	1.64564	1.63883	1.84141	1.26681	0.775622	1.31933	1.14298
			Fumarate	0.160525	-1.09184	0.204055	0.387893	0.317911	-0.730693	0.0165253	0.188199	1.19534	1.43627	1.33726	1.61653	0.935508	0.255871	0.915159	0.718301
			Malate	0.144946	-0.833222	0.194017	0.328548	0.262369	-0.536349	0.00363799	0.148628	0.94061	1.09419	1.06983	1.25761	0.804895	0.222833	0.804278	0.610134
			Aspartate	0.276319	-0.984203	0.130945	0.284159	0.13883	-0.469821	-0.00199568	0.236727	1.17883	1.11128	1.18917	1.43582	0.607638	0.324044	0.989841	0.674464
			GSH	0.081611	-1.26503	-0.652161	-0.227397	-1.38966	0.24944	-0.0603043	0.556343	1.59719	1.58297	1.76378	1.71223	1.41107	1.20184	0.916119	1.20494
			GSSG	0.108798	-0.375139	0.456601	0.404875	0.0893522	-1.09713	0.162374	0.432461	0.829937	1.10301	0.650925	1.20475	0.414321	-0.595217	0.938973	0.582826
			S-7-P	0.117107	-1.04594	-0.0949774	0.149556	-0.0104301	-0.898508	0.158242	0.438118	1.21451	1.23879	1.24636	1.33569	0.696417	0.318121	0.709909	0.76943
			Serine	0.19315	-1.2482	0.152536	0.073844	0.306735	-0.948584	0.0443386	0.279464	2.0896	1.89891	1.86881	1.99524	1.54336	1.03932	1.35799	1.36145
			Methionine	0.129317	-0.894933	-0.0647846	0.0917802	-0.287359	0.240828	-0.117932	0.107583	1.40612	1.42531	1.50194	1.54666	1.142	0.781865	1.06242	0.987992
			SAM	0.883201	0.110104	0.205472	0.386621	-0.158972	-0.503211	0.526852	-0.0618719	0.590988	-0.197127	-0.0393425	-0.011544	-0.305153	0.0861392	0.135287	-0.310703
			Glutamine	0.430442	0.489384	0.48236	0.550973	0.51996	-1.62845	-0.218319	0.467886	2.1113	1.83792	1.78181	1.89388	0.216316	0.494898	1.36243	1.76245
			Glutamate	0.247713	-0.781495	0.107134	0.146948	0.133367	-0.47463	0.0191169	0.226704	1.35823	1.27859	1.29796	1.42892	1.04077	0.739124	1.2203	1.01824
			HG	0.634887	-0.4962	0.42987	0.537324	0.645366	-0.714855	-0.207694	-0.0578756	1.06857	1.05048	1.13793	1.39171	0.673222	0.298593	1.07188	0.642894
			AMP	0.203678	-0.751581	0.0966799	0.143887	0.00710867	-0.934747	0.269988	0.340424	1.39073	1.50535	1.52826	1.54876	0.917034	0.529255	0.899444	0.92882
			ADP	0.325072	-0.342285	0.279856	0.282167	-0.567822	-0.943939	-0.240863	0.970349	0.893961	1.14746	1.16074	1.54866	0.413346	0.0342083	0.897637	0.655252
			ATP	0.206595	-0.533417	0.162404	0.207878	-0.361379	-0.297692	-0.312417	0.680536	0.58892	1.09059	0.955918	1.26342	0.551215	0.142503	0.719644	0.641066
			GMP	-0.0837686	-0.869217	-0.108366	0.0083715	-0.549677	-0.745343	0.346959	0.534484	1.1048	1.34954	1.28995	1.42273	0.714646	0.433934	0.723451	0.832103
			GDP	0.0783678	-0.905728	0.0593069	0.0835729	-0.551757	-0.615543	-0.261592	0.8726	0.652704	1.21928	1.14683	1.27754	0.543418	0.0147202	0.688465	0.795866
			GTP	0.165822	-0.474534	0.294163	0.12154	-0.125583	-0.0135238	-0.0917185	0.207009	0.276868	1.1959	1.07041	1.26085	0.634132	0.0375792	0.692131	0.973216
			Alanine	0.185791	-1.14599	-0.0333018	0.116981	0.0777502	-0.53286	0.142809	0.200873	1.3415	1.04269	1.12929	1.16129	0.961095	0.49137	0.952138	0.713732
			Arginine	0.269176	-0.767488	-0.217145	0.254468	-0.00867549	-0.683783	0.135959	0.361366	0.774003	1.01128	1.07442	1.21049	0.687825	0.108169	0.862699	0.628865
			Asparagine	0.366903	-0.184605	0.258196	0.241264	-0.0152082	-0.105242	-0.0268799	0.13658	0.975747	0.890951	0.954787	1.06243	0.598166	0.273137	0.685759	0.513132
			Isoleucine	0.194845	-0.755309	0.129514	0.168993	0.187314	-0.74941	0.130795	0.228498	1.1782	1.13591	1.25663	1.3548	0.991108	0.595213	1.10264	0.910584
			Leucine	0.0354618	-0.882814	-0.0923151	0.134157	0.186825	-0.69706	0.154844	0.178383	0.992592	1.10156	1.1422	1.2555	1.16672	0.744458	1.02024	0.895827
			Lysine	0.0541471	-0.304736	0.0684543	0.0868367	0.150418	-0.386125	-0.0180612	0.185699	0.54527	0.799127	0.812719	0.858395	0.590594	0.0883061	0.766865	0.516542
			Phenylalanine	0.0702949	-0.622347	0.0378385	0.133919	0.222885	-0.676371	0.0892032	0.19335	1.10522	1.09396	1.10984	1.21472	1.0268	0.651121	1.01032	0.813438
			Proline	0.282968	-0.626471	0.141527	0.142364	0.133864	-0.428624	0.0537626	0.165857	0.8859	0.930472	0.949822	1.07342	0.758867	0.411338	0.906973	0.563407
			Threonine	0.212768	-0.709067	0.147008	0.0681171	0.149093	-0.465922	0.00527277	0.218419	1.01783	0.938853	1.05561	1.11789	0.767107	0.472769	0.855116	0.651899
			Tyrosine	0.0624479	-0.762684	0.0135435	0.00101768	-0.286648	-0.396232	0.212583	0.335248	1.10604	1.19559	1.2112	1.27844	1.07533	0.677723	0.966071	0.894362

## Sheet: Figure 3H
FIGURE	3H		% U-13C-Glc into PEP
			Time (minutes)	KO/C9 + Control					KO/C9 + DNGR1-L					KO/C9(I6G) + DNGR1-L					KO/C7::C9 + DNGR1-L
Samples	Biological		0	84.4356	83.3974	84.4611	83.3838	85.6638	100	84.9344	83.5139	83.0276	84.5436	83.2524	84.3202	83.8027	83.809	83.3607	85.2936	82.4905	85.6379	85.6038	85.0878
n #	5		30	81.1985	100	82.2014	84.9449	88.0717	100	100	82.5042	85.7851	85.121	88.749	84.4397	87.1193	85.5692	90.2458	84.8927	91.6615	85.1958	87.5117	85.0392
			60	88.1578	100	83.919	83.2448	88.5983	100	100	83.6258	100	90.2099	87.654	87.6238	84.6482	86.7742	85.5562	88.1658	87.4144	87.742	85.3041	85.9045
Individually treated batches of cells			120	86.8765	84.3362	87.308	86.789	83.6937	87.6308	100	84.9866	92.9208	84.8351	85.2092	83.0139	84.3946	82.8969	84.965		88.7075	88.7475	85.0685	85.5053
			% U-13C-Glc into Pyruvate
			Time (minutes)	KO/C9 + Control					KO/C9 + DNGR1-L					KO/C9(I6G) + DNGR1-L					KO/C7::C9 + DNGR1-L
			0	33.692	26.177	29.402	27.093	32.602	39.785	31.57	36.783	28.258	29.56	23.183	22.344	32.328	32.792	66.008	26.103	35.585	30.247	27.729	28.04
			30	37.078	33.146	37.072	47.207	36.786	35.515	66.595	35.81	36.183	36.646	47.911	39.896	39.023	36.263	39.82	42.3	41.361	42.176	42.428	41.985
			60	41.348	39.052	44.864	41.843	47.149	31.105	40.174	40.297	41.225	39.156	39.258	44.602	46.728	45.414	45.721	47.914	46.328	48.391	45.504	44.764
			120	38.28	43.657	51.245	42.824	38.973	39.756	30.943	42.274	47.151	39.843	51.401	52.804	51.731	51.211	50.786	45.413	45.284	50.925	53.311	53.03
			% U-13C-Glc into Lactate
			Time (minutes)	KO/C9 + Control					KO/C9 + DNGR1-L					KO/C9(I6G) + DNGR1-L					KO/C7::C9 + DNGR1-L
			0	11.245	15.026	14.341	13.982	9.822	7.961	10.606	15.984	13.43	15.534	12.112	13.613	10.562	10.864	11.991	16.877	14.48	14.943	15.71	16.727
			30	30.27	24.931	28.649	31.482	27.794	20.872	9.124	28.323	31.562	29.265	37.992	37.493	34.705	30.45	36.935	38.41	31.989	38.07	38.084	38.164
			60	34.415	28.859	34.937	34.011	24.27	31.992	17.087	34.858	34.829	33.3	34.137	42.306	41.374	40.89	41.155	37.721	40.202	39.124	40.763	40.284
			120	36.222	34.761	37.42	36.333	35.569	36.818	24.021	39.513	36.134	38.182	47.399	47.849	48.04	45.686	46.988	40.038	44.515	43.801	47.618	49.177

## Sheet: Figure 3I
FIGURE	3I		ECAR (%) Glycolytic Capacity
			0	0.3	1	3	C3K (PKM2 Inhibitor) µM
Samples	Biological		180.35	163.386	161.79	140.635
n #	4 to 9		179.162	173.182	152.461	156.076
			172.621	166.398	159.967	152.602
Individually treated batches of cells			177.49	158.727	153.773	150.425
			178.576
			171.286
			179.125
			182.073
			ECAR (%)
			0	0.3	1	3	C3K (PKM2 Inhibitor) µM
			87.4423	97.7362	102.733	110.655
			108.557	102.258	104.251	105.297
			106.215	101.667	109.498	108.924
			101.694	99.8587	103.619	102.156
			106.24
			100.362
			113.115
			106.966
			97.277
			103.849	97.7104	99.9471	102.765	Technical replicate
			99.7622	108.4	99.7024	105.541
			99.4797	97.7863	99.3024	111.132
			96.2213	98.6649	101.211	108.113
			94.1101
			107.943
			99.3394
			98.994
			104.711
			96.1275
			OCR (%)
			0	0.3	1	3	C3K (PKM2 Inhibitor) µM
			98.5581	101.174	100.792	104.711
			107.371	104.955	103.288	101.844
			105.005	103.235	103.437	102.499
			103.031	104.455	103.77	103.108
			104.554
			102.319
			104.458
			105.983
			103.631
			106.54
			103.286	103.21	104.012	103.908	Technical replicate
			104.521	94.8777	104.182	103.211
			102.706	102.12	105.808	103.495
			103.17	102.908	101.455	103.159
			104.497
			95.049
			105.332
			104.54
			106.372
			104.234

## Sheet: Figure 3J
FIGURE	3J		ECAR (%) Glycolytic Capacity
			0	3	10	30	DASA-58 (PKM2 agonist) µM
Samples	Biological		180.35	171.113	161.684	157.742
n #	4 to 9		179.162	167.28	150.026	160.281
			172.621	187.684	153.513	185.526
Individually treated batches of cells			177.49	167.701	145.578	180.49
			178.576
			171.286
			179.125
			182.073
			ECAR (%)
			0	3	10	30	DASA-58 (PKM2 agonist) µM
			87.4423	103.329	113.316	133.776
			108.557	108.284	111.246	134.548
			106.215	98.8094	111.083	141.066
			101.694	98.1772	110.473	157.338
			106.24
			100.362
			113.115
			106.966
			97.277
			103.849	104.179	120.953	144.537	Technical replicate
			99.7622	107.659	117.869	127.727
			99.4797	100.144	116.867	135.786
			96.2213	98.436	115.276	146.891
			94.1101
			107.943
			99.3394
			98.994
			104.711
			96.1275
			OCR (%)
			0	3	10	30	DASA-58 (PKM2 agonist) µM
			98.5581	101.637	101.758	98.3159
			107.371	103.047	98.3868	101.167
			105.005	103.231	100.339	101.558
			103.031	100.982	96.825	106.354
			104.554
			102.319
			104.458
			105.983
			103.631
			106.54
			103.286	99.9907	100.157	99.4042
			104.521	95.7546	101.147	97.6988
			102.706	104.252	104.132	98.6106
			103.17	104.94	101.783	100.391
			104.497
			95.049
			105.332
			104.54
			106.372
			104.234

## Sheet: Figure 3K
FIGURE	3K		Control	Control			DNGR-1L 0.0125 µM
			C9 KO	1.14	0.97	0.89	1.07	0.85	0.89
Samples	Biological		KO/C7::C9	1.05	0.86	1.09	7.92	6.64	8.39
n #	3		KO/C9	0.86	1.05	1.09	2.1	1.9	2.02
			KO/C9(I6G)	0.83	1.1	1.07	6.08	7.4	7.21
Individually treated batches of cells
			C3K	Control			DNGR-1L 0.0125 µM
			C9 KO	1.01	0.97	1.02	1.02	0.99	1.07
			KO/C7::C9	1.03	1.01	0.96	1.06	1.04	1.02
			KO/C9	1.03	0.99	0.98	1	1.01	1.02
			KO/C9(I6G)	0.99	1.02	1	0.98	1.03	1.03
			DASA-58	Control			DNGR-1L 0.0125 µM
			C9 KO	1.07	0.98	0.94	1.16	0.77	0.93
			KO/C7::C9	0.92	0.92	1.16	5.14	5.24	4.85
			KO/C9	0.96	1	1.04	2.21	1.89	1.84
			KO/C9(I6G)	0.79	1.09	1.11	4.86	4.03	3.78

## Sheet: Figure 4A
FIGURE	4A
Original drawing generated in Adobe Illustrator shown in figure

[truncated: 21 more sheets: Figure 4B, Figure 4C, Figure 4D, Figure 4E, Figure 5A, Figure 5B, Figure 5C, Figure 5D, Figure 5E, Figure 5F, Figure 5G, Figure 5H, Figure 5I, Figure 5J, Figure 5K, Figure 5L, Figure 6A, Figure 6B, Figure 6C, Figure 6D …]
