# Supplementary material for: DNGR-1 signalling limits dendritic cell activation for optimal antigen cross-presentation
Source: EMBO J. 2025 Oct 29;44(23):6857–91. doi: 10.1038/s44318-025-00620-z (PMC12669754; doi:10.1038/s44318-025-00620-z)
Supplement: Supplementary file 4 — Source data Fig. 3 [file 44318_2025_620_MOESM4_ESM.zip › Figure 3/3E/Figure 3E.xlsx]

## Sheet: Figure 3E
FIGURE	3E		Relative ECAR RAW264.7 cells	Control						Zym-D 20 µg/mL				Zym-D 60 µg/mL
			EV	1.04719	1.06319	0.907286	1.0354	0.946931		1.05569	1.04429	1.01433		0.943104	0.976665	1.0496	0.951211	1.09547	1.00884
Samples	Biological		C7	0.991362	0.950731	1.04466	1.01325			1.14616	1.16245	1.12078	1.13223	1.17483	1.15882	1.11417	1.07577	1.07325
n #	3 to 6		C9::C7	1.0411	0.973135	0.949824	1.03594			1.02	1.05727	1.04443		1.03179	1.02496	1.0458	0.987345	0.963231	0.966566
			C9(I6G)::C7	1.0562	1.01886	0.958272	0.966666			1.08461	1.08164	1.12569	1.10155	1.17523	1.1485	1.08453	1.10284	1.17937
Individually treated batches of cells			C9(Y7F)::C7	1.01002	0.99828	0.947988	1.03584	0.985375	1.0225	1.03924	0.999282	1.03322	0.966891	1.08568	0.953215	0.980969	1.04688	0.961523	1.01982
