# Supplementary material for: DNGR-1 signalling limits dendritic cell activation for optimal antigen cross-presentation
Source: EMBO J. 2025 Oct 29;44(23):6857–91. doi: 10.1038/s44318-025-00620-z (PMC12669754; doi:10.1038/s44318-025-00620-z)
Supplement: Supplementary file 4 — Source data Fig. 3 [file 44318_2025_620_MOESM4_ESM.zip › Figure 3/3F/Figure 3F.xlsx]

## Sheet: Figure 3F
FIGURE	3F
Original drawing generated in Adobe Illustrator shown in figure
