# Supplementary material for: DNGR-1 signalling limits dendritic cell activation for optimal antigen cross-presentation
Source: EMBO J. 2025 Oct 29;44(23):6857–91. doi: 10.1038/s44318-025-00620-z (PMC12669754; doi:10.1038/s44318-025-00620-z)
Supplement: Supplementary file 4 — Source data Fig. 3 [file 44318_2025_620_MOESM4_ESM.zip › Figure 3/3G/Figure 3G.xlsx]

## Sheet: Figure 3G
FIGURE	3G		Metabolite	C9_Control_1	C9_Control_2	C9_Control_3	C9_Control_4	C9_FM_1	C9_FM_2	C9_FM_3	C9_FM_4	I6G_FM_1	I6G_FM_2	I6G_FM_3	I6G_FM_4	C7C9_FM_1	C7C9_FM_2	C7C9_FM_3	C7C9_FM_4
			G-6-P	-0.0790272	-0.59042	0.101964	0.296657	0.042267	-0.736313	-0.00782523	0.459859	0.667177	0.991202	0.843143	1.0202	0.553244	-0.0847671	0.712181	0.567533
Samples	Biological		F-6-P	0.0851077	-0.710205	0.074069	0.245659	0.0624795	-0.807951	0.0246127	0.451374	1.30499	1.46122	1.38096	1.46138	0.96048	0.437675	0.860775	1.05635
n #	4		F-1,6-BP	0.14067	-0.502468	0.233974	0.61251	-0.749341	-0.67743	-0.284647	0.970047	0.221866	0.667373	0.656712	0.770846	0.562215	-0.276767	0.634414	0.822811
			DHAP	0.48034	-1.38114	-0.771972	-0.534646	-0.0897841	-0.633686	0.0128436	0.492486	-0.0525819	0.75624	0.576176	1.11636	-1.02382	-0.260624	0.790745	0.51185
Individually treated batches of cells			G-3-P	-1.90354	-2.73868	-1.52746	-1.14877	-0.0196068	-0.377533	-0.0924256	0.384935	-0.303295	0.378053	0.308699	0.47877	-0.0170748	-1.19739	-0.893814	-0.209837
			PEP	-1.90354	-2.73868	-1.52746	-1.14877	-0.0196068	-0.377533	-0.0924256	0.384935	-0.303295	0.378053	0.308699	0.47877	-0.0170748	-1.19739	-0.893814	-0.209837
			Pyruvate	0.0897461	-0.362814	-0.357796	-0.217109	-0.0167407	-0.00600429	0.00995195	0.0125942	0.0697826	0.549962	0.659362	0.626731	0.579685	0.450912	0.178434	0.471856
			Lactate	0.085451	-0.472436	0.0776209	-0.0329983	-0.287219	-0.29394	-0.0821736	0.506109	0.266023	0.318097	0.366527	0.399844	0.575895	0.30015	0.469791	0.415823
			Citrate	-1.72601	-2.84257	-1.41149	-0.884491	0.920494	-1.65788	-0.542014	0.142112	1.60608	2.16352	1.8753	1.55312	1.21053	0.000319966	-0.309183	1.09474
			cis-Aconitate	-0.408936	-1.83659	-0.195828	0.0882425	0.216853	-1.66354	0.129618	0.514135	1.56786	1.69092	1.64627	1.66483	0.947024	0.245665	0.470412	1.0336
			a-KG	0.455119	-0.485057	-0.415929	0.255503	0.246583	0.181871	0.017815	-0.584616	0.878552	1.16994	1.23943	1.43361	1.05108	0.578255	1.14256	0.998227
			Succinate	0.285683	-1.05035	0.00268407	0.249361	0.349411	-0.812654	0.0264593	0.186648	1.45071	1.64564	1.63883	1.84141	1.26681	0.775622	1.31933	1.14298
			Fumarate	0.160525	-1.09184	0.204055	0.387893	0.317911	-0.730693	0.0165253	0.188199	1.19534	1.43627	1.33726	1.61653	0.935508	0.255871	0.915159	0.718301
			Malate	0.144946	-0.833222	0.194017	0.328548	0.262369	-0.536349	0.00363799	0.148628	0.94061	1.09419	1.06983	1.25761	0.804895	0.222833	0.804278	0.610134
			Aspartate	0.276319	-0.984203	0.130945	0.284159	0.13883	-0.469821	-0.00199568	0.236727	1.17883	1.11128	1.18917	1.43582	0.607638	0.324044	0.989841	0.674464
			GSH	0.081611	-1.26503	-0.652161	-0.227397	-1.38966	0.24944	-0.0603043	0.556343	1.59719	1.58297	1.76378	1.71223	1.41107	1.20184	0.916119	1.20494
			GSSG	0.108798	-0.375139	0.456601	0.404875	0.0893522	-1.09713	0.162374	0.432461	0.829937	1.10301	0.650925	1.20475	0.414321	-0.595217	0.938973	0.582826
			S-7-P	0.117107	-1.04594	-0.0949774	0.149556	-0.0104301	-0.898508	0.158242	0.438118	1.21451	1.23879	1.24636	1.33569	0.696417	0.318121	0.709909	0.76943
			Serine	0.19315	-1.2482	0.152536	0.073844	0.306735	-0.948584	0.0443386	0.279464	2.0896	1.89891	1.86881	1.99524	1.54336	1.03932	1.35799	1.36145
			Methionine	0.129317	-0.894933	-0.0647846	0.0917802	-0.287359	0.240828	-0.117932	0.107583	1.40612	1.42531	1.50194	1.54666	1.142	0.781865	1.06242	0.987992
			SAM	0.883201	0.110104	0.205472	0.386621	-0.158972	-0.503211	0.526852	-0.0618719	0.590988	-0.197127	-0.0393425	-0.011544	-0.305153	0.0861392	0.135287	-0.310703
			Glutamine	0.430442	0.489384	0.48236	0.550973	0.51996	-1.62845	-0.218319	0.467886	2.1113	1.83792	1.78181	1.89388	0.216316	0.494898	1.36243	1.76245
			Glutamate	0.247713	-0.781495	0.107134	0.146948	0.133367	-0.47463	0.0191169	0.226704	1.35823	1.27859	1.29796	1.42892	1.04077	0.739124	1.2203	1.01824
			HG	0.634887	-0.4962	0.42987	0.537324	0.645366	-0.714855	-0.207694	-0.0578756	1.06857	1.05048	1.13793	1.39171	0.673222	0.298593	1.07188	0.642894
			AMP	0.203678	-0.751581	0.0966799	0.143887	0.00710867	-0.934747	0.269988	0.340424	1.39073	1.50535	1.52826	1.54876	0.917034	0.529255	0.899444	0.92882
			ADP	0.325072	-0.342285	0.279856	0.282167	-0.567822	-0.943939	-0.240863	0.970349	0.893961	1.14746	1.16074	1.54866	0.413346	0.0342083	0.897637	0.655252
			ATP	0.206595	-0.533417	0.162404	0.207878	-0.361379	-0.297692	-0.312417	0.680536	0.58892	1.09059	0.955918	1.26342	0.551215	0.142503	0.719644	0.641066
			GMP	-0.0837686	-0.869217	-0.108366	0.0083715	-0.549677	-0.745343	0.346959	0.534484	1.1048	1.34954	1.28995	1.42273	0.714646	0.433934	0.723451	0.832103
			GDP	0.0783678	-0.905728	0.0593069	0.0835729	-0.551757	-0.615543	-0.261592	0.8726	0.652704	1.21928	1.14683	1.27754	0.543418	0.0147202	0.688465	0.795866
			GTP	0.165822	-0.474534	0.294163	0.12154	-0.125583	-0.0135238	-0.0917185	0.207009	0.276868	1.1959	1.07041	1.26085	0.634132	0.0375792	0.692131	0.973216
			Alanine	0.185791	-1.14599	-0.0333018	0.116981	0.0777502	-0.53286	0.142809	0.200873	1.3415	1.04269	1.12929	1.16129	0.961095	0.49137	0.952138	0.713732
			Arginine	0.269176	-0.767488	-0.217145	0.254468	-0.00867549	-0.683783	0.135959	0.361366	0.774003	1.01128	1.07442	1.21049	0.687825	0.108169	0.862699	0.628865
			Asparagine	0.366903	-0.184605	0.258196	0.241264	-0.0152082	-0.105242	-0.0268799	0.13658	0.975747	0.890951	0.954787	1.06243	0.598166	0.273137	0.685759	0.513132
			Isoleucine	0.194845	-0.755309	0.129514	0.168993	0.187314	-0.74941	0.130795	0.228498	1.1782	1.13591	1.25663	1.3548	0.991108	0.595213	1.10264	0.910584
			Leucine	0.0354618	-0.882814	-0.0923151	0.134157	0.186825	-0.69706	0.154844	0.178383	0.992592	1.10156	1.1422	1.2555	1.16672	0.744458	1.02024	0.895827
			Lysine	0.0541471	-0.304736	0.0684543	0.0868367	0.150418	-0.386125	-0.0180612	0.185699	0.54527	0.799127	0.812719	0.858395	0.590594	0.0883061	0.766865	0.516542
			Phenylalanine	0.0702949	-0.622347	0.0378385	0.133919	0.222885	-0.676371	0.0892032	0.19335	1.10522	1.09396	1.10984	1.21472	1.0268	0.651121	1.01032	0.813438
			Proline	0.282968	-0.626471	0.141527	0.142364	0.133864	-0.428624	0.0537626	0.165857	0.8859	0.930472	0.949822	1.07342	0.758867	0.411338	0.906973	0.563407
			Threonine	0.212768	-0.709067	0.147008	0.0681171	0.149093	-0.465922	0.00527277	0.218419	1.01783	0.938853	1.05561	1.11789	0.767107	0.472769	0.855116	0.651899
			Tyrosine	0.0624479	-0.762684	0.0135435	0.00101768	-0.286648	-0.396232	0.212583	0.335248	1.10604	1.19559	1.2112	1.27844	1.07533	0.677723	0.966071	0.894362
