# Supplementary material for: DNGR-1 signalling limits dendritic cell activation for optimal antigen cross-presentation
Source: EMBO J. 2025 Oct 29;44(23):6857–91. doi: 10.1038/s44318-025-00620-z (PMC12669754; doi:10.1038/s44318-025-00620-z)
Supplement: Supplementary file 4 — Source data Fig. 3 [file 44318_2025_620_MOESM4_ESM.zip › Figure 3/3H/Figure 3H.xlsx]

## Sheet: Figure 3H
FIGURE	3H		% U-13C-Glc into PEP
			Time (minutes)	KO/C9 + Control					KO/C9 + DNGR1-L					KO/C9(I6G) + DNGR1-L					KO/C7::C9 + DNGR1-L
Samples	Biological		0	84.4356	83.3974	84.4611	83.3838	85.6638	100	84.9344	83.5139	83.0276	84.5436	83.2524	84.3202	83.8027	83.809	83.3607	85.2936	82.4905	85.6379	85.6038	85.0878
n #	5		30	81.1985	100	82.2014	84.9449	88.0717	100	100	82.5042	85.7851	85.121	88.749	84.4397	87.1193	85.5692	90.2458	84.8927	91.6615	85.1958	87.5117	85.0392
			60	88.1578	100	83.919	83.2448	88.5983	100	100	83.6258	100	90.2099	87.654	87.6238	84.6482	86.7742	85.5562	88.1658	87.4144	87.742	85.3041	85.9045
Individually treated batches of cells			120	86.8765	84.3362	87.308	86.789	83.6937	87.6308	100	84.9866	92.9208	84.8351	85.2092	83.0139	84.3946	82.8969	84.965		88.7075	88.7475	85.0685	85.5053
			% U-13C-Glc into Pyruvate
			Time (minutes)	KO/C9 + Control					KO/C9 + DNGR1-L					KO/C9(I6G) + DNGR1-L					KO/C7::C9 + DNGR1-L
			0	33.692	26.177	29.402	27.093	32.602	39.785	31.57	36.783	28.258	29.56	23.183	22.344	32.328	32.792	66.008	26.103	35.585	30.247	27.729	28.04
			30	37.078	33.146	37.072	47.207	36.786	35.515	66.595	35.81	36.183	36.646	47.911	39.896	39.023	36.263	39.82	42.3	41.361	42.176	42.428	41.985
			60	41.348	39.052	44.864	41.843	47.149	31.105	40.174	40.297	41.225	39.156	39.258	44.602	46.728	45.414	45.721	47.914	46.328	48.391	45.504	44.764
			120	38.28	43.657	51.245	42.824	38.973	39.756	30.943	42.274	47.151	39.843	51.401	52.804	51.731	51.211	50.786	45.413	45.284	50.925	53.311	53.03
			% U-13C-Glc into Lactate
			Time (minutes)	KO/C9 + Control					KO/C9 + DNGR1-L					KO/C9(I6G) + DNGR1-L					KO/C7::C9 + DNGR1-L
			0	11.245	15.026	14.341	13.982	9.822	7.961	10.606	15.984	13.43	15.534	12.112	13.613	10.562	10.864	11.991	16.877	14.48	14.943	15.71	16.727
			30	30.27	24.931	28.649	31.482	27.794	20.872	9.124	28.323	31.562	29.265	37.992	37.493	34.705	30.45	36.935	38.41	31.989	38.07	38.084	38.164
			60	34.415	28.859	34.937	34.011	24.27	31.992	17.087	34.858	34.829	33.3	34.137	42.306	41.374	40.89	41.155	37.721	40.202	39.124	40.763	40.284
			120	36.222	34.761	37.42	36.333	35.569	36.818	24.021	39.513	36.134	38.182	47.399	47.849	48.04	45.686	46.988	40.038	44.515	43.801	47.618	49.177
