# Supplementary material for: DNGR-1 signalling limits dendritic cell activation for optimal antigen cross-presentation
Source: EMBO J. 2025 Oct 29;44(23):6857–91. doi: 10.1038/s44318-025-00620-z (PMC12669754; doi:10.1038/s44318-025-00620-z)
Supplement: Supplementary file 4 — Source data Fig. 3 [file 44318_2025_620_MOESM4_ESM.zip › Figure 3/3I/Figure 3I.xlsx]

## Sheet: Figure 3I
FIGURE	3I		ECAR (%) Glycolytic Capacity
			0	0.3	1	3	C3K (PKM2 Inhibitor) µM
Samples	Biological		180.35	163.386	161.79	140.635
n #	4 to 9		179.162	173.182	152.461	156.076
			172.621	166.398	159.967	152.602
Individually treated batches of cells			177.49	158.727	153.773	150.425
			178.576
			171.286
			179.125
			182.073
			ECAR (%)
			0	0.3	1	3	C3K (PKM2 Inhibitor) µM
			87.4423	97.7362	102.733	110.655
			108.557	102.258	104.251	105.297
			106.215	101.667	109.498	108.924
			101.694	99.8587	103.619	102.156
			106.24
			100.362
			113.115
			106.966
			97.277
			103.849	97.7104	99.9471	102.765	Technical replicate
			99.7622	108.4	99.7024	105.541
			99.4797	97.7863	99.3024	111.132
			96.2213	98.6649	101.211	108.113
			94.1101
			107.943
			99.3394
			98.994
			104.711
			96.1275
			OCR (%)
			0	0.3	1	3	C3K (PKM2 Inhibitor) µM
			98.5581	101.174	100.792	104.711
			107.371	104.955	103.288	101.844
			105.005	103.235	103.437	102.499
			103.031	104.455	103.77	103.108
			104.554
			102.319
			104.458
			105.983
			103.631
			106.54
			103.286	103.21	104.012	103.908	Technical replicate
			104.521	94.8777	104.182	103.211
			102.706	102.12	105.808	103.495
			103.17	102.908	101.455	103.159
			104.497
			95.049
			105.332
			104.54
			106.372
			104.234
