# Supplementary material for: DNGR-1 signalling limits dendritic cell activation for optimal antigen cross-presentation
Source: EMBO J. 2025 Oct 29;44(23):6857–91. doi: 10.1038/s44318-025-00620-z (PMC12669754; doi:10.1038/s44318-025-00620-z)
Supplement: Supplementary file 4 — Source data Fig. 3 [file 44318_2025_620_MOESM4_ESM.zip › Figure 3/3J/Figure 3J.xlsx]

## Sheet: Figure 3J
FIGURE	3J		ECAR (%) Glycolytic Capacity
			0	3	10	30	DASA-58 (PKM2 agonist) µM
Samples	Biological		180.35	171.113	161.684	157.742
n #	4 to 9		179.162	167.28	150.026	160.281
			172.621	187.684	153.513	185.526
Individually treated batches of cells			177.49	167.701	145.578	180.49
			178.576
			171.286
			179.125
			182.073
			ECAR (%)
			0	3	10	30	DASA-58 (PKM2 agonist) µM
			87.4423	103.329	113.316	133.776
			108.557	108.284	111.246	134.548
			106.215	98.8094	111.083	141.066
			101.694	98.1772	110.473	157.338
			106.24
			100.362
			113.115
			106.966
			97.277
			103.849	104.179	120.953	144.537	Technical replicate
			99.7622	107.659	117.869	127.727
			99.4797	100.144	116.867	135.786
			96.2213	98.436	115.276	146.891
			94.1101
			107.943
			99.3394
			98.994
			104.711
			96.1275
			OCR (%)
			0	3	10	30	DASA-58 (PKM2 agonist) µM
			98.5581	101.637	101.758	98.3159
			107.371	103.047	98.3868	101.167
			105.005	103.231	100.339	101.558
			103.031	100.982	96.825	106.354
			104.554
			102.319
			104.458
			105.983
			103.631
			106.54
			103.286	99.9907	100.157	99.4042	Technical replicate
			104.521	95.7546	101.147	97.6988
			102.706	104.252	104.132	98.6106
			103.17	104.94	101.783	100.391
			104.497
			95.049
			105.332
			104.54
			106.372
			104.234
