# Supplementary material for: DNGR-1 signalling limits dendritic cell activation for optimal antigen cross-presentation
Source: EMBO J. 2025 Oct 29;44(23):6857–91. doi: 10.1038/s44318-025-00620-z (PMC12669754; doi:10.1038/s44318-025-00620-z)
Supplement: Supplementary file 4 — Source data Fig. 3 [file 44318_2025_620_MOESM4_ESM.zip › Figure 3/3K/Figure 3K.xlsx]

## Sheet: Figure 3K
FIGURE	3K		Control	Control			DNGR-1L 0.0125 µM
			C9 KO	1.14	0.97	0.89	1.07	0.85	0.89
Samples	Biological		KO/C7::C9	1.05	0.86	1.09	7.92	6.64	8.39
n #	3		KO/C9	0.86	1.05	1.09	2.1	1.9	2.02
			KO/C9(I6G)	0.83	1.1	1.07	6.08	7.4	7.21
Individually treated batches of cells
			C3K	Control			DNGR-1L 0.0125 µM
			C9 KO	1.01	0.97	1.02	1.02	0.99	1.07
			KO/C7::C9	1.03	1.01	0.96	1.06	1.04	1.02
			KO/C9	1.03	0.99	0.98	1	1.01	1.02
			KO/C9(I6G)	0.99	1.02	1	0.98	1.03	1.03
			DASA-58	Control			DNGR-1L 0.0125 µM
			C9 KO	1.07	0.98	0.94	1.16	0.77	0.93
			KO/C7::C9	0.92	0.92	1.16	5.14	5.24	4.85
			KO/C9	0.96	1	1.04	2.21	1.89	1.84
			KO/C9(I6G)	0.79	1.09	1.11	4.86	4.03	3.78
