# Supplementary material for: DNGR-1 signalling limits dendritic cell activation for optimal antigen cross-presentation
Source: EMBO J. 2025 Oct 29;44(23):6857–91. doi: 10.1038/s44318-025-00620-z (PMC12669754; doi:10.1038/s44318-025-00620-z)
Supplement: Supplementary file 5 — Source data Fig. 4 [file 44318_2025_620_MOESM5_ESM.zip]

Archive with 122 entries (106 files):
- Figure 4/.DS_Store
- Figure 4/4A/
- Figure 4/4A/Figure 4A.xlsx
- Figure 4/4B/
- Figure 4/4B/Figure 4B.xlsx
- Figure 4/4C/
- Figure 4/4C/.DS_Store
- Figure 4/4C/Figure 4C.xlsx
- Figure 4/4C/README.xlsx
- Figure 4/4C/Western Blot Cropped TIFF Files/
- Figure 4/4C/Western Blot Cropped TIFF Files/.DS_Store
- Figure 4/4C/Western Blot Cropped TIFF Files/bactin 20230208_181205_Ch_Chemi+Marker.tiff
- Figure 4/4C/Western Blot Cropped TIFF Files/IkBa C term 20230208_185256_Ch_Chemi+Marker.tiff
- Figure 4/4C/Western Blot Cropped TIFF Files/P-p38 20230208_184652_Ch_Chemi+Marker.tiff
- Figure 4/4C/Western Blot Cropped TIFF Files/P-p44 42 2 20230208_184032_Ch_Chemi+Marker.tiff
- Figure 4/4C/Western Blot Cropped TIFF Files/P-SHIP1 STC 20230208_145512_Ch_Chemi+Marker.tiff
- Figure 4/4C/Western Blot Cropped TIFF Files/P-SHP-1 2 20230208_151055_Ch_Chemi+Marker.tiff
- Figure 4/4C/Western Blot Cropped TIFF Files/P-SHP-2 Y542 20230208_135035_Ch_Chemi+Marker.tiff
- Figure 4/4C/Western Blot Cropped TIFF Files/P-SHP-2 Y580 20230208_132431_Ch_Chemi+Marker.tiff
- Figure 4/4C/Western Blot Cropped TIFF Files/P-Syk Y346 2 20230208_145025_Ch_Chemi+Marker.tiff
- Figure 4/4C/Western Blot Image Files/
- Figure 4/4C/Western Blot Image Files/.DS_Store
- Figure 4/4C/Western Blot Image Files/bactin 20230208_181205_Ch/
- Figure 4/4C/Western Blot Image Files/bactin 20230208_181205_Ch/.DS_Store
- Figure 4/4C/Western Blot Image Files/bactin 20230208_181205_Ch/bactin 20230208_181205_Ch_Chemi.tif
- Figure 4/4C/Western Blot Image Files/bactin 20230208_181205_Ch/bactin 20230208_181205_Ch_Chemi+Marker.jpg
- Figure 4/4C/Western Blot Image Files/bactin 20230208_181205_Ch/bactin 20230208_181205_Ch_Thumb.jpg
- Figure 4/4C/Western Blot Image Files/bactin 20230208_181205_Ch/bactin 20230208_181205_Ch-Marker.jpg
- Figure 4/4C/Western Blot Image Files/bactin 20230208_181205_Ch/bactin 20230208_181205_Ch-Marker.tif
- Figure 4/4C/Western Blot Image Files/bactin 20230208_181205_Ch/bactin.tif
- Figure 4/4C/Western Blot Image Files/IkBa C term 20230208_185256_Ch/
- Figure 4/4C/Western Blot Image Files/IkBa C term 20230208_185256_Ch/.DS_Store
- Figure 4/4C/Western Blot Image Files/IkBa C term 20230208_185256_Ch/IkBa C term 20230208_185256_Ch_Chemi.tif
- Figure 4/4C/Western Blot Image Files/IkBa C term 20230208_185256_Ch/IkBa C term 20230208_185256_Ch_Chemi+Marker.jpg
- Figure 4/4C/Western Blot Image Files/IkBa C term 20230208_185256_Ch/IkBa C term 20230208_185256_Ch_Thumb.jpg
- Figure 4/4C/Western Blot Image Files/IkBa C term 20230208_185256_Ch/IkBa C term 20230208_185256_Ch-Marker.jpg
- Figure 4/4C/Western Blot Image Files/IkBa C term 20230208_185256_Ch/IkBa C term 20230208_185256_Ch-Marker.tif
- Figure 4/4C/Western Blot Image Files/IkBa C term 20230208_185256_Ch/IkBa C term.tif
- Figure 4/4C/Western Blot Image Files/P-p38 20230208_184652_Ch/
- Figure 4/4C/Western Blot Image Files/P-p38 20230208_184652_Ch/.DS_Store
- Figure 4/4C/Western Blot Image Files/P-p38 20230208_184652_Ch/P-p38 20230208_184652_Ch_Chemi.tif
- Figure 4/4C/Western Blot Image Files/P-p38 20230208_184652_Ch/P-p38 20230208_184652_Ch_Chemi+Marker.jpg
- Figure 4/4C/Western Blot Image Files/P-p38 20230208_184652_Ch/P-p38 20230208_184652_Ch_Thumb.jpg
- Figure 4/4C/Western Blot Image Files/P-p38 20230208_184652_Ch/P-p38 20230208_184652_Ch-Marker.jpg
- Figure 4/4C/Western Blot Image Files/P-p38 20230208_184652_Ch/P-p38 20230208_184652_Ch-Marker.tif
- Figure 4/4C/Western Blot Image Files/P-p38 20230208_184652_Ch/P-p38.tif
- Figure 4/4C/Western Blot Image Files/P-p44 42 2 20230208_184032_Ch/
- Figure 4/4C/Western Blot Image Files/P-p44 42 2 20230208_184032_Ch/.DS_Store
- Figure 4/4C/Western Blot Image Files/P-p44 42 2 20230208_184032_Ch/P-p44 42 2 20230208_184032_Ch_Chemi.tif
- Figure 4/4C/Western Blot Image Files/P-p44 42 2 20230208_184032_Ch/P-p44 42 2 20230208_184032_Ch_Chemi+Marker.jpg
- Figure 4/4C/Western Blot Image Files/P-p44 42 2 20230208_184032_Ch/P-p44 42 2 20230208_184032_Ch_Thumb.jpg
- Figure 4/4C/Western Blot Image Files/P-p44 42 2 20230208_184032_Ch/P-p44 42 2 20230208_184032_Ch-Marker.jpg
- Figure 4/4C/Western Blot Image Files/P-p44 42 2 20230208_184032_Ch/P-p44 42 2 20230208_184032_Ch-Marker.tif
- Figure 4/4C/Western Blot Image Files/P-p44 42 2 20230208_184032_Ch/P-p44 42 2.tif
- Figure 4/4C/Western Blot Image Files/P-SHIP1 STC 20230208_145512_Ch/
- Figure 4/4C/Western Blot Image Files/P-SHIP1 STC 20230208_145512_Ch/.DS_Store
- Figure 4/4C/Western Blot Image Files/P-SHIP1 STC 20230208_145512_Ch/P-SHIP1 STC 20230208_145512_Ch_Chemi.tif
- Figure 4/4C/Western Blot Image Files/P-SHIP1 STC 20230208_145512_Ch/P-SHIP1 STC 20230208_145512_Ch_Chemi+Marker.jpg
- Figure 4/4C/Western Blot Image Files/P-SHIP1 STC 20230208_145512_Ch/P-SHIP1 STC 20230208_145512_Ch_Thumb.jpg
- Figure 4/4C/Western Blot Image Files/P-SHIP1 STC 20230208_145512_Ch/P-SHIP1 STC 20230208_145512_Ch-Marker.jpg
- Figure 4/4C/Western Blot Image Files/P-SHIP1 STC 20230208_145512_Ch/P-SHIP1 STC 20230208_145512_Ch-Marker.tif
- Figure 4/4C/Western Blot Image Files/P-SHIP1 STC 20230208_145512_Ch/P-SHIP1 STC.tif
- Figure 4/4C/Western Blot Image Files/P-SHP-1 2 20230208_151055_Ch/
- Figure 4/4C/Western Blot Image Files/P-SHP-1 2 20230208_151055_Ch/.DS_Store
- Figure 4/4C/Western Blot Image Files/P-SHP-1 2 20230208_151055_Ch/P-SHP-1 2 20230208_151055_Ch_Chemi.tif
- Figure 4/4C/Western Blot Image Files/P-SHP-1 2 20230208_151055_Ch/P-SHP-1 2 20230208_151055_Ch_Chemi+Marker.jpg
- Figure 4/4C/Western Blot Image Files/P-SHP-1 2 20230208_151055_Ch/P-SHP-1 2 20230208_151055_Ch_Thumb.jpg
- Figure 4/4C/Western Blot Image Files/P-SHP-1 2 20230208_151055_Ch/P-SHP-1 2 20230208_151055_Ch-Marker.jpg
- Figure 4/4C/Western Blot Image Files/P-SHP-1 2 20230208_151055_Ch/P-SHP-1 2 20230208_151055_Ch-Marker.tif
- Figure 4/4C/Western Blot Image Files/P-SHP-1 2 20230208_151055_Ch/P-SHP-1 2.tif
- Figure 4/4C/Western Blot Image Files/P-SHP-2 Y542 20230208_135035_Ch/
- Figure 4/4C/Western Blot Image Files/P-SHP-2 Y542 20230208_135035_Ch/.DS_Store
- Figure 4/4C/Western Blot Image Files/P-SHP-2 Y542 20230208_135035_Ch/P-SHP-2 Y542 20230208_135035_Ch_Chemi.tif
- Figure 4/4C/Western Blot Image Files/P-SHP-2 Y542 20230208_135035_Ch/P-SHP-2 Y542 20230208_135035_Ch_Chemi+Marker.jpg
- Figure 4/4C/Western Blot Image Files/P-SHP-2 Y542 20230208_135035_Ch/P-SHP-2 Y542 20230208_135035_Ch_Thumb.jpg
- Figure 4/4C/Western Blot Image Files/P-SHP-2 Y542 20230208_135035_Ch/P-SHP-2 Y542 20230208_135035_Ch-Marker.jpg
- Figure 4/4C/Western Blot Image Files/P-SHP-2 Y542 20230208_135035_Ch/P-SHP-2 Y542 20230208_135035_Ch-Marker.tif
- Figure 4/4C/Western Blot Image Files/P-SHP-2 Y542 20230208_135035_Ch/P-SHP-2 Y542.tif
- Figure 4/4C/Western Blot Image Files/P-SHP-2 Y580 20230208_132431_Ch/
- Figure 4/4C/Western Blot Image Files/P-SHP-2 Y580 20230208_132431_Ch/.DS_Store
- Figure 4/4C/Western Blot Image Files/P-SHP-2 Y580 20230208_132431_Ch/P-SHP-2 Y580 20230208_132431_Ch_Chemi.tif
- Figure 4/4C/Western Blot Image Files/P-SHP-2 Y580 20230208_132431_Ch/P-SHP-2 Y580 20230208_132431_Ch_Chemi+Marker.jpg
- Figure 4/4C/Western Blot Image Files/P-SHP-2 Y580 20230208_132431_Ch/P-SHP-2 Y580 20230208_132431_Ch_Thumb.jpg
- Figure 4/4C/Western Blot Image Files/P-SHP-2 Y580 20230208_132431_Ch/P-SHP-2 Y580 20230208_132431_Ch-Marker.jpg
- Figure 4/4C/Western Blot Image Files/P-SHP-2 Y580 20230208_132431_Ch/P-SHP-2 Y580 20230208_132431_Ch-Marker.tif
- Figure 4/4C/Western Blot Image Files/P-SHP-2 Y580 20230208_132431_Ch/P-SHP-2 Y580.tif
- Figure 4/4C/Western Blot Image Files/P-Syk Y346 2 20230208_145025_Ch/
- Figure 4/4C/Western Blot Image Files/P-Syk Y346 2 20230208_145025_Ch/.DS_Store
- Figure 4/4C/Western Blot Image Files/P-Syk Y346 2 20230208_145025_Ch/P-Syk Y346 2 20230208_145025_Ch_Chemi.tif
- Figure 4/4C/Western Blot Image Files/P-Syk Y346 2 20230208_145025_Ch/P-Syk Y346 2 20230208_145025_Ch_Chemi+Marker.jpg
- Figure 4/4C/Western Blot Image Files/P-Syk Y346 2 20230208_145025_Ch/P-Syk Y346 2 20230208_145025_Ch_Thumb.jpg
- Figure 4/4C/Western Blot Image Files/P-Syk Y346 2 20230208_145025_Ch/P-Syk Y346 2 20230208_145025_Ch-Marker.jpg
- Figure 4/4C/Western Blot Image Files/P-Syk Y346 2 20230208_145025_Ch/P-Syk Y346 2 20230208_145025_Ch-Marker.tif
- Figure 4/4C/Western Blot Image Files/P-Syk Y346 2 20230208_145025_Ch/P-Syk Y346 2.tif
- Figure 4/4D/
- Figure 4/4D/Figure 4D.xlsx
- Figure 4/4E/
- Figure 4/4E/Figure 4E.xlsx
- Figure 4/4E/PSHIP1 2WA ruler_c1+2+3.tif
- Figure 4/4E/PSHIP1 2WA_c1 copy 2.tif
- Figure 4/4E/PSHIP1 2WA_c1 copy 3.tif
- Figure 4/4E/PSHIP1 2WA_c1 copy.tif
- Figure 4/4E/PSHIP1 2WA_c1.tif
- Figure 4/4E/PSHIP1 2WA_c1+2+3.tif
- Figure 4/4E/PSHIP1 2WA_c2.tif
- Figure 4/4E/PSHIP1 2WA_c3.tif
- Figure 4/4E/PSHIP1 C9 ruler_c1+2+3.tif
- Figure 4/4E/PSHIP1 C9_c1 copy 2.tif
- Figure 4/4E/PSHIP1 C9_c1 copy 3.tif
- Figure 4/4E/PSHIP1 C9_c1 copy.tif
- Figure 4/4E/PSHIP1 C9_c1.tif
- Figure 4/4E/PSHIP1 C9_c1+2+3.tif
- Figure 4/4E/PSHIP1 C9_c2.tif
- Figure 4/4E/PSHIP1 C9_c3.tif
- Figure 4/4E/PSHIP1 I6G ruler_c1+2+3.tif
- Figure 4/4E/PSHIP1 I6G_c1 copy 2.tif
- Figure 4/4E/PSHIP1 I6G_c1 copy 3.tif
- Figure 4/4E/PSHIP1 I6G_c1 copy.tif
- Figure 4/4E/PSHIP1 I6G_c1.tif
- Figure 4/4E/PSHIP1 I6G_c1+2+3.tif
- Figure 4/4E/PSHIP1 I6G_c2.tif
- Figure 4/4E/PSHIP1 I6G_c3.tif
