# Supplementary material for: DNGR-1 signalling limits dendritic cell activation for optimal antigen cross-presentation
Source: EMBO J. 2025 Oct 29;44(23):6857–91. doi: 10.1038/s44318-025-00620-z (PMC12669754; doi:10.1038/s44318-025-00620-z)
Supplement: Supplementary file 5 — Source data Fig. 4 [file 44318_2025_620_MOESM5_ESM.zip › Figure 4/4B/Figure 4B.xlsx]

## Sheet: Figure 4B
FIGURE	4B			C9	C9	C9	C9	C9	C9	C9-7pY	C9-7pY	C9-7pY	C9-7pY	C9-7pY	C9-7pY	C9(I6G)	C9(I6G)	C9(I6G)	C9(I6G)	C9(I6G)	C9(I6G)	C9(I6G)-7pY	C9(I6G)-7pY	C9(I6G)-7pY	C9(I6G)-7pY	C9(I6G)-7pY	C9(I6G)-7pY
			(SHP-1) PTPN6	17.1693	17.6563	17.4654	17.6299	17.4291	17.0025	29.2509	30.736	30.2946	28.0804	31.0633	31.0237	17.8243	18.434	19.0005	19.1003	17.9942	18.1555	30.5659	29.6994	30.697	30.8406	31.7261	31.4713
Samples	Biological		GRB2	20.3267	21.0787	20.4051	23.1301	20.1241		28.5048	28.6244	29.0838	24.7237	29.1262	29.4601	21.3941			21.2261	19.4401		29.3187	29.5074	30.0794	29.6719	30.5469	30.7588
n #	6		SYK	22.4413	20.973	21.9221	20.9388	23.6974	23.3556	27.6439	28.4231	28.3696	26.2309	28.4722	28.4174					22.2289	19.584	28.7308	29.1874	28.8707	28.5535	29.8028	29.9776
			(SHP-2) PTPN11		19.5336	18.7929		19.4355	19.6279	28.902	28.7043	28.6265	24.9408	29.0796	29.2537	21.3272			19.6983			29.12	29.007	29.078	28.9616	29.664	29.68
Individually treated batches of cells			(SHIP1) INPP5D	20.2306	23.9556		19.3651			28.0937	27.6481	27.6842	26.8358	29.6979	28.8179	20.6726	19.8874	22.2905			20.62	29.8655	28.5663	29.6795	29.4612	30.4592	29.3357
			GNB2	25.057	23.1361	24.4428	23.0313	24.5902	22.5645	26.0535	26.6382	24.3401	24.1983	24.9936	24.9328	22.8116	23.6678	23.3001	22.694	22.4808	23.1676	27.2514	26.1671	27.2625	26.6649	26.9515	25.8764
			GNAI2;GNAI1	23.8714	23.3688	23.7561	23.1023	24.0129	21.0095	26.038	25.6346	25.2793	23.9445	23.3985	24.8369	23.6641	22.4938	22.7052	22.9589	22.9613	23.375	25.821	25.2009	25.884	26.4939	26.8649	25.4073
			CSK							24.46	24.6778	24.9604	23.2676	25.6738	25.5639							24.8276	24.0115	24.9425	24.4291	26.0542	25.3768
			KCTD12							23.2706	24.5787	23.5995	22.8354	24.1704	23.781							24.4901	23.5904	23.8805	23.9454	24.1637	24.1419
			PLCG2							23.2213	22.9794	23.3069		22.8873	23.0681							23.3301	23.4769	23.4362	23.0162	24.8287	24.2479
			SHC1		20.3143				20.9464	22.2421	22.1494			22.5625	22.8324	20.6818	21.0815					23.0156	22.7092	23.9629	22.5414	24.1412	24.6827
			LYN							22.5844	22.1054	22.4602		23.2605	22.4231							23.3067	22.4153	22.9837	22.3153	24.0851	22.7886
			CSNK1D	21.1348						23.7111	23.123	22.6528	21.56	23.3268	24.289	20.9245	20.7696			20.7733		22.1297	22.004	21.4737	21.9601
			CAPZB	23.3309	21.5887	24.1788	22.2688	23.4931	22.1523	22.9673	22.6802	24.1065	23.9856	25.0961		23.1066	23.1764	23.4143	23.1359	23.5259	24.0877	22.0577	22.2755	23.0945	22.7991	23.1334
			RAN	24.2946	25.0421	23.9448	24.6484	23.4858	24.4113	23.3906	23.0831	23.1561	24.6364		23.257	25.1011	25.3261	24.9792	25.358	23.2862	25.1427	22.8302	23.551	23.4339	24.5572	22.681	22.562
			LASP1	24.1159	24.6083	23.9457	24.4142	23.3124	23.5713	23.4482	24.2076	23.3672	24.173	22.2074	23.4437	24.8004	25.1108	25.217	25.1946	24.573	24.5365	23.5939	23.9613	23.7674	24.1575	22.9028	23.7384
			ALDOA	23.99	24.005	23.741	24.1935	23.6253	23.1775	23.749	23.3324	22.5615	23.8407	22.1344		23.8838	24.1424	24.1857	24.6517	24.2302	24.9729	22.9349	22.9977	23.1398	24.0056	23.1868	22.9106
			CKB	24.7758	25.7213	24.1917	24.9628	23.6854	24.8713	25.5266	26.108	24.2052	26.03	24.6718	24.921	26.3662	26.6367	25.8991	26.0761	25.7736	26.5862	24.7139	25.5822	24.6504	25.1565	24.5801	23.9863
			PDIA3	25.405	25.9255	25.2806	25.5087	24.7108	25.0781	25.3288	25.4988	24.7938	25.4566		25.1253	25.8345	26.2828	25.7195	26.2266	25.8632	26.3912	25.031	25.2071	25.1582	25.4292	24.7415	24.0028
			HSPA5	26.3998	26.3353	26.2056	26.4241	26.4015	26.9611	25.1413	26.0296	25.2471	25.61	25.1264	25.796	26.8244	26.8918	26.6406	26.7854	27.1325	27.1407	25.535	25.7238	25.6644	25.5039	25.9874	25.5579
			HSPA8	27.4432	27.2561	27.0109	27.6221	27.6	28.1206	26.6181	26.8802	26.171	27.4647	26.2967	26.2641	27.8463	27.7023	27.5544	27.8559	28.3512	28.2943	26.742	26.6348	26.8961	27.0142	26.8853	26.2817
			TUBA1B;TUBA4A	27.8986	27.2182	27.3876	27.0409	27.7636	27.7249	26.6729	26.4366	26.3077	27.0829	25.7662	25.8465	26.928	26.9687	26.6986	26.8858	26.7764	26.8361	25.6817	26.0503	26.1779	26.3775	25.6886	25.1021
			PFN1	23.5343	23.3294	22.9482	23.2294		22.5511	23.4819	23.3952		24.9105		24.3309	23.9039	24.5203	23.5975	24.0923	23.7796	23.4448		23.55		23.4748
			ARPC4;ARPC4-TTLL3	23.0629	23.806	23.0472	23.4227	22.803	23.0578	22.9524	22.9119		23.7911			23.6308	24.7136	24.2695	24.18	23.1187	23.3757				23.6557	22.0196
			CORO1A	23.0835	22.7253	22.9698	22.8649	23.4721	22.832			23.3573	23.5047	23.3236		23.3504	23.2819	23.2985	23.3778	23.5998	23.6735		22.7912		22.9962
			CORO1B	22.4535	22.7884	23.6031	23.3211	24.3981	23.9689					23.1221	23.2811	23.942	23.3576	23.5046	23.7836	24.3949	24.7561			23.2138		24.4115	23.3657
			CORO1C	22.8476		24.631	22.3797	25.1482	24.6386			23.6098		24.4404		23.0065		24.1603		25.5108	25.2258			23.7007	23.358	24.7417	24.2269
			CAP1	23.4329	24.1352	23.0191	23.8497	22.9133	21.5304	23.4884	22.9213	23.1344	24.4731		23.4434	23.5347	23.9311	23.6161	24.2816	23.193	24.4615	23.2809	24.3537	23.5285
			PDIA6	22.8841	23.6281	22.8725	23.0932		22.7724	23.1518	22.8387		23.6529			24.0963	24.422	23.5693	23.7048	23.6108	23.9585	22.9575	22.9286	22.7208	22.7735	22.2522
			LCP1	20.6435	20.5511	21.3306	21.8101	21.0772	21.7957				21.9973			21.6029	21.6919	21.3384	21.7705	21.8592	22.8649
			PPP2R1A	21.8692	22.3949	22.0261	22.2369	21.849			22.0237		22.2294			22.1625	22.3925	22.2841	22.8148	21.4841	22.2394		22.1343
			WDR1	22.2016	23.0134		22.2378		22.7224	22.532	22.8447	22.7749	22.0987			22.7514	23.1048	22.6522	22.684	23.0095	23.275	22.4145		22.4762	22.3334
			ACTR3	21.5011	22.2379	22.3692		21.6715	21.958	21.6706	21.4696	21.6326	22.2269			22.4577	22.7606	22.6455	22.9206	22.6679	23.5882		21.5901		22.2078	21.1015
			FKBP12-Exin;FKBP1A	21.7245	22.103	21.96	22.088	21.6667	21.99	23.2334			23.1508			22.6858	22.9886	22.6306	23.0304	22.0048	22.147			22.6065
			ACO2	21.7483	21.9776	21.5236	21.9681		21.1094		21.9173		21.8865		21.6847	22.1086	22.946	22.088	22.3652	21.5448	22.6036		21.7955		21.845
			FNBP1	20.8593	21.2032	21.07	21.2142	20.3834								21.2252	22.4089	21.8584	20.8891		21.3465
			TUBB3	22.2973		21.5386	21.6575		22.039							21.5136	21.7372	21.4797	21.7558
			UBR2	21.3149	21.6989	21.639	22.1019	22.4545	22.5678					21.5916			21.8643	21.9441	22.217	22.4244	22.7736
			GNB2L1	22.3186	23.1934	22.1154	22.3732	22.7321	22.9572		22.4583		22.3148		21.4492	22.5544	22.6311	22.3836	22.8598	22.9236	22.6863	22.0987			22.856
			RAB11A;RAB11B	21.8871	22.1622	21.0247	21.8663		22.1311		21.9977	21.7432	21.5062		22.4829	22.6782	22.4089	22.4138	22.1505	21.8064	21.7152		21.8406		22.1072
			TMED10	21.254	21.3659	20.697	21.2204		21.216		20.59					21.6511	21.4258	21.0462	21.6114	21.2177	22.1116				21.2222	20.7988
			ITGB1	21.1048	21.3873	21.123	21.0623									21.2757	21.6835	21.5046	21.7356		21.5109
			RHOA		21.1438	21.2775	21.2984				21.6999				21.406	21.6323	21.6314	21.5999	21.7759	21.5004	21.5524				21.5264
			UBAP2L	22.2886	22.0305	22.2734	21.4785	21.4856	21.2268	21.3112	21.7681		21.3704			21.3262	21.7054	21.8206	21.9491	21.9545	21.3379	22.2117			21.121	21.7075
			G3BP1	24.0258	24.2458	25.3245	24.673	24.0179	24.3843	22.6194	22.8122	22.0482	21.7948			22.7161	23.4348	22.6265	23.0585	22.9558	22.5135	22.4634	22.3487	22.3976	22.4566	21.8861	22.0004
			G3BP2	23.2055	22.975	24.018	23.0723	22.695	23.1349		21.6774	21.281				21.7478	21.5992		21.529	22.1324	21.4909	21.5779	21.7841		21.2571	20.802
			UBR4	23.5181	23.2925	24.1796	24.2127	25.7228	25.3268	20.6672	20.9821	21.7366	20.8897	22.567	23.3092	21.6459	22.3479		21.965	22.9896	22.5045
			KCMF1	24.2217	24.5132	25.0792	24.4586	26.2057	25.8075	22.9155	22.622	23.7486		24.1257	24.6534	22.1127	22.2362	21.9403	22.6531	23.6359	22.9294
			PRRC2A	24.9647	25.1871	25.8017	25.0955	24.209	23.9432	22.6892	23.2898	22.6963	22.9814	22.812	22.3831	22.0803	22.7181	22.8944	22.4265	22.3757	21.9397	23.3116	23.3731	22.7759	21.9957		23.3828
			PRRC2C	23.6041	24.6373	24.445	23.6481	22.2672	22.8638		22.0714	21.7703	22.048		21.6325	21.3902	21.8991		21.7691	22.1663	21.7306		21.821		21.762
			TUBB4B	25.007	24.727	25.0505	24.8336	25.4153	24.6462	23.3422	22.8786	22.9092	23.4778		23.0558	23.3813	23.1871	23.3462	23.7914	22.8306	22.9731	22.8816	23.5019	23.384	23.331	23.3202	22.6122
			CLTA	26.0512	27.0983	25.8992	26.2603	26.4324	27.0192	25.5417	25.3725	25.734	24.8555	23.1102	23.511	23.6802	23.5384	24.2641	23.4018	21.0201	21.717	24.5137	24.2802	23.2646	23.6394	21.6156	22.6935
			GAPDH	27.9166	28.001	28.0666	28.0329	28.8665	28.7349	26.4076	26.7656	26.1538	26.6197	26.3031	26.5828	27.1471	27.4164	27.1822	27.604	27.6847	27.4019	26.4839	26.5679	26.5432	26.8454	26.7433	26.1455
			CLTC	24.4027	25.3908	24.8413	24.2565	24.5684	24.4628				19.7655			19.1451	19.9254	18.7691	19.9579	18.3928	20.6854
			CLINT1	22.7642	22.2915	22.0411	21.7737	22.2286	21.8523
			BMP2K	22.5944	22.962	22.8934	22.6726	23.4743	22.8873												20.2201	21.7302
			CLTB	23.5762	23.542	23.4056	24.0079	23.6805	24.448		20.024								21.355
			RAB1B	23.4285	22.3803	22.7933	21.6662	23.1008	21.7572				21.8238			21.2899		21.4091
			PDLIM7	21.5668	22.2327	22.4393	21.6903	22.1465	22.1781							21.1645	21.9112	21.6144			21.0755
			GNG2	20.849		21.0774	21.0525	21.2475	21.0493	21.8848	21.6046	21.7689			22.6832	21.2991
			MAP2K7	22.8068	24.9411	23.3477	22.5667	24.6751		24.4869	22.972	23.8014										22.7461
			TUBB2A	25.049	24.2782	24.1166	23.1247	24.0165	24.2507	22.8371
			TUBA1C	24.8513	24.2782	24.4207	22.865	24.1371	23.222	23.6878			23.6548				21.3382	21.4958
			HSPA1B;HSPA1A	29.9456	27.8229	27.93	27.3256	27.7594	27.7492	28.0121	26.9879		28.0706	27.2301						25.7552			25.1629			23.4638
			HSPA1B;HSPA1A	29.9456	27.8229	27.93	27.3256	27.7594	27.7492	28.0121	26.9879		28.0706	27.2301						25.7552			25.1629			23.4638
