# Supplementary material for: DNGR-1 signalling limits dendritic cell activation for optimal antigen cross-presentation
Source: EMBO J. 2025 Oct 29;44(23):6857–91. doi: 10.1038/s44318-025-00620-z (PMC12669754; doi:10.1038/s44318-025-00620-z)
Supplement: Supplementary file 5 — Source data Fig. 4 [file 44318_2025_620_MOESM5_ESM.zip › Figure 4/4C/Figure 4C.xlsx]

## Sheet: Figure 4C
FIGURE	4C			SYK pY352
				Time (minutes)	C9 KO						KO/C9							KO/C9(I6G)
Samples	Biological			10	0.150695	0.0370448	0.0841267	0.0185051	0.00221429	0.133389	2.05146	4.51731	3.16042	10.857	3.64172	3.4736	3.3417	3.74721	2.60974	1.45295	8.7641	8.64934	0.962265	3.81983
n #	3 to 7			30	0.0321039	0.0339524	0.156539	0.0416154	0.00249398	0.0817699	2.50544	3.23473	3.65446	5.89699	9.41964	0.18747	2.83204	1.72423	1.82064	2.18528	9.86185	7.85972	0.120734	3.95073
				60	0.616975	0.0367725	0.0691815				4.32031	2.59144	4.02045					4.13193	2.40438	3.28953
Individually treated batches of cells
Combined ≥ 3 independent experiments				Ubq-SYK
				Time (minutes)	C9 KO					KO/C9					KO/C9(I6G)
See associated image files				10	0.089337	0.0167673	0.0757089	0.0223904	0.0307292	2.22562	4.79333	2.9631	0.707997	0.849581	5.81724	3.80504	5.129	0.3051	0.900401
				30	0.0645798	0.0102582	0.0391548	0.0169613	0.0426738	2.01704	3.23061	4.47127	0.377764	0.993106	3.50326	2.44584	3.89126	0.314528	1.08217
				60	0.0728476	0.0128718	0.0362893			0.383701	1.55563	2.55488			3.60549	1.90149	3.64864
				SHIP1 pY1021
				Time (minutes)	C9 KO						KO/C9						KO/C9(I6G)
				10	0.0584328	0.571291	0.371364	2.68766	1.95599	1.06999	5.83712	5.09058	9.57021	4.65448	6.78961	4.96864	5.84019	3.02796	6.08516	2.12954	2.50507	2.67345
				30	0.0205395	0.446921	0.366974	3.09516	1.46698	0.660078	3.8043	4.84313	9.25943	3.55007	3.22526	5.97637	3.28023	3.0286	2.31685	4.64757	1.25842	3.05837
				60	0.293421	0.499217	0.407074				2.21385	3.39196	3.63152				2.27854	2.54449	3.77021
				SHP-1 pY564
				Time (minutes)	C9 KO			KO/C9			KO/C9(I6G)
				10	1.59468	1.01828	0.79305	1.9305	6.37158	4.13076	4.78361	3.76483	4.90094
				30	1.43231	1.25963	0.804006	3.63359	5.14215	5.43035	3.58632	3.68242	4.30794
				60	1.87765	1.84012	0.67388	6.66486	4.36873	7.1114	2.49524	4.8245	5.51764
				SHP-2 pY542
				Time (minutes)	C9 KO			KO/C9			KO/C9(I6G)
				10		0.0116495	0.144023		3.65133	1.50679		0.0698237	1.05278
				30		0.11085	0.140488		1.80278	2.11698		0.115969	0.632392
				60		0.0395025	0.0802318		2.45636	1.2822		0.051965	0.815585
				SHP-2 pY580
				Time (minutes)	C9 KO			KO/C9			KO/C9(I6G)
				10	0.0505493	0.403452	0.0786771	5.59819	4.94234	5.13603	0.0452928	0.494547	0.0881238
				30	0.0548238	0.290674	0.0509158	2.53882	2.45898	7.00673	0.0255915	0.60283	0.0846692
				60	0.0174356	0.370216	0.0275502	3.20048	2.13269	6.91229	0.0360471	0.356058	0.135637
				p38 T180/Y182
				Time (minutes)	C9 KO			KO/C9			KO/C9(I6G)
				10	1.75679	0.5974	1.47265	0.511998	1.60997	1.14698	4.18434	2.30833	1.95035
				30	1.22962	0.87186	1.13205	0.864064	1.00402	1.42677	4.17546	2.80097	3.41354
				60	0.746232	0.798403	1.95692	0.503866	0.982745	1.34018	3.85577	5.49746	7.14014
				p44/42 pT202/Y204
				Time (minutes)	C9 KO			KO/C9			KO/C9(I6G)
				10	1.53553	1.53359	4.40736	1.4187	1.94546	4.10823	3.63484	2.90483	5.7834
				30	2.31148	1.34515	3.07327	3.09162	3.63347	5.65489	7.87126	2.19496	4.89895
				60	2.84448	3.74889	4.78403	7.06054	3.97747	6.35839	5.21603	8.97614	8.08688
				IκBα
				Time (minutes)	C9 KO			KO/C9			KO/C9(I6G)
				10	4.07057	5.64307	6.03183	2.88245	5.37609	3.37426	9.91956	3.50084	0.324853
				30	3.6624	4.50985	7.35972	3.21777	5.01348	5.24514	4.68001	1.79283	0.352342
				60	5.58803	2.90521	12.622	3.75012	2.96177	6.46142	3.70875	2.57415	8.31885
