# Supplementary material for: DNGR-1 signalling limits dendritic cell activation for optimal antigen cross-presentation
Source: EMBO J. 2025 Oct 29;44(23):6857–91. doi: 10.1038/s44318-025-00620-z (PMC12669754; doi:10.1038/s44318-025-00620-z)
Supplement: Supplementary file 5 — Source data Fig. 4 [file 44318_2025_620_MOESM5_ESM.zip › Figure 4/4C/README.xlsx]

## Sheet: Sheet1
FIGURE	4C
Loading	Legend
1	2	3	4	5	6	7	8	9	10	11	12	13	14	15
Ladder	KO/C9	KO/C9	KO/C9	KO	KO	KO	KO/C9(I6G)	KO/C9(I6G)	KO/C9(I6G)	KO/C7::C9	KO/C7::C9	KO/C7::C9	Ladder	Ladder
	30 min	1 hour	2 hours	30 min	1 hour	2 hours	30 min	1 hour	2 hours	30 min	1 hour	2 hours
Lanes 2-10 featured
