# Supplementary material for: DNGR-1 signalling limits dendritic cell activation for optimal antigen cross-presentation
Source: EMBO J. 2025 Oct 29;44(23):6857–91. doi: 10.1038/s44318-025-00620-z (PMC12669754; doi:10.1038/s44318-025-00620-z)
Supplement: Supplementary file 5 — Source data Fig. 4 [file 44318_2025_620_MOESM5_ESM.zip › Figure 4/4D/Figure 4D.xlsx]

## Sheet: Figure 4D
FIGURE	4D			KO/C9 MuTuDC								KO/C9(I6G) MuTuDC		KO/C9 MuTuDC								KO/C9(I6G) MuTuDC
				gControl_Control_1	gControl_Control_2	gSHIP1_Control_1	gSHIP1_Control_2	gSHP1_Control_1	gSHP1_Control_2	gSHP2_Control_1	gSHP2_Control_2	gControl_Control_1	gControl_Control_2	gControl_DNGR1L_1	gControl_DNGR1L_2	gSHIP1_DNGR1L_1	gSHIP1_DNGR1L_2	gSHP1_DNGR1L_1	gSHP1_DNGR1L_2	gSHP2_DNGR1L_1	gSHP2_DNGR1L_2	gControl_DNGR1L_1	gControl_DNGR1L_2
Samples	Biological		CD40	0.967144	1.03286	1.01818	0.981818	0.98908	1.01092	1.00194	0.998061	1.01398	0.986019	1.06537	1.10699	1.22727	1.20909	0.99012	1.13365	1.00452	1.02133	1.48639	1.37601
n #	2		CD80	0.994885	1.00512	1.02015	0.979853	1.0232	0.976803	0.995917	1.00408	0.988245	1.01175	1.00212	1.03518	1.13511	1.09063	1.05913	1.09802	1.01067	1.01125	1.22292	1.20574
			CD86	1.02545	0.974555	1.03568	0.964321	1.08162	0.918379	0.996172	1.00383	1.01368	0.986319	1.2888	1.19338	1.5996	1.5441	1.1327	1.27263	1.0559	1.07887	2.19414	2.06384
Individually treated batches of cells			CCR7	0.988764	1.01124	0.995192	1.00481	1.02857	0.971429	0.980892	1.01911	0.997319	1.00268	1.07865	1.2191	1.42788	1.39904	1.11648	1.15165	1.07856	1.06157	1.71046	1.65147
			I-A/E	1.00761	0.992392	1.03141	0.968592	1.0721	0.927905	0.976058	1.02394	0.995124	1.00488	1.1717	1.11742	1.47725	1.33844	1.10433	1.23291	1.04879	0.996506	1.71284	1.56439
