# Supplementary material for: DNGR-1 signalling limits dendritic cell activation for optimal antigen cross-presentation
Source: EMBO J. 2025 Oct 29;44(23):6857–91. doi: 10.1038/s44318-025-00620-z (PMC12669754; doi:10.1038/s44318-025-00620-z)
Supplement: Supplementary file 5 — Source data Fig. 4 [file 44318_2025_620_MOESM5_ESM.zip › Figure 4/4E/Figure 4E.xlsx]

## Sheet: Figure 4E
FIGURE	4E		KO/C9 MuTuDC SHIP1 pY1021 MFI on phagosomes	KO/C9(I6G) MuTuDC SHIP1 pY1021 MFI on phagosomes		KO/C9	KO/C9(I6G)	SHIP1 pY1021 index
			15108.7	11723.7		0.356322	0.254237
Samples	Biological		13464.6	11121.4		0.704918	0.415385
n #	5		11432.2	10778.2		0.638298	0.375
	x2 Field of Views		10675.7	10505.3		0.445545	0.358025
			10066.5	10272.5		0.423913	0.412371
Individually treated batches of cells			9858.57	9128.53		0.493333	0.4
			9692.19	8338.77		0.477273	0.414286
See associated confocal files			9565.22	8067.47		0.580247	0.313725
			9408.88	7791.95		0.384615	0.246154
			9314.71	7181.73		0.413043	0.371795
			9271.99	7036.93
			9258.05	6244.27
			9207.68	6197.91
			9176.27	5681.83
			8922.96	5637.44
			8726.6	5305.03
			8363.95	5180.26
			8341.94	5167.24
			8161.84	4935.6
			8115.73	4817.35
			8076.81	4816.43
			7892.5	4806.24
			7753.6	4454.08
			7632.35	4444.63
			7609.86	4434.51
			7502.05	4411.85
			7156.95	4297.18
			6979.02	4227.04
			6944.27	4201.76
			6864.94	4169.06
			6825.91	4159.48
			6746.47	4139.13
			6683.4	4116.76
			6625.27	4080.18
			6480.29	4066.77
			6418.59	4050.3
			6320.17	4025.17
			6290.73	3984.16
			6234.66	3960.56
			6088.7	3941.58
			5846.83	3940.31
			5832.72	3934.56
			5823.93	3928.46
			5742.95	3904.82
			5636.93	3897.01
			5633.03	3876.62
			5607.53	3863.63
			5525.88	3798.05
			5504.37	3794.99
			5457.11	3784.08
			5438.01	3784.05
			5416.33	3782.97
			5346.91	3750.46
			5344.29	3730.05
			5186.07	3708.49
			5132.63	3694.11
			5100.77	3691.7
			5094.31	3689.23
			4976.9	3688.57
			4968.09
			4922.65	12557.4
			4906.39	10680.6
			4902.41	10063.6
			4897.9	8690.61
			4772.4	8610.45
			4728.6	8210.23
			4714.56	8044.55
			4682.02	7121.61
			4661.54	7070.48
			4640.09	7058.86
			4571.84	6712.07
			4557.49	6639.79
			4541.52	5885.22
			4488.91	5774.72
			4487.16	5721.6
			4483.6	5315.8
			4380.2	5004.7
			4363.28	4935.9
			4351.35	4878.9
			4346.63	4737.03
			4293.01	4525.91
				4510.85
			13002.2	4406.06
			11979.3	4399.02
			11761.7	4275.36
			11595.7	4244.95
			11154.4	4217.31
			11045.5	4217.3
			10988.4	4201.84
			10770.4	4183.83
			10763.4	4100.02
			10408.8	4081.15
			10047.1	4057.85
			9875.63	4056.93
			9626.73	3956.97
			9359.73	3940.81
			8864.54	3893.65
			8834.96	3889.04
			8782.32	3854.89
			8577.91	3852.36
			8506.17	3846.37
			8191.13	3820.45
			7626.6	3800.9
			7187.09	3780.17
			7119.82	3752.36
			6979.2	3747.84
			6657.24	3734.49
			6485.23	3734.49
			6414.98	3650.41
			6384.48	3603.88
			6363.91	3567.4
			6309.95	3565.15
			5949.3	3552.84
			5946.97	3540.88
			5930.22	3525.71
			5889.66	3518.27
			5748.05	3517.34
			5557.26	3456.3
			5536.72	3449.52
			5475.03	3441.55
			5329.88	3420.93
			5307.18	3414.27
			5247.85	3404.98
			5244.19	3404.82
			5235.39	3391.06
			5123.16
			5050.28	13516
			4998.75	13245
			4942.68	12382.2
			4927.56	12061.8
			4903.51	11476.5
			4892.16	11295.8
			4890.72	10342.8
			4760.09	10236.3
			4709.34	9457.68
			4697.24	9385.36
			4658.77	8768.77
			4600.11	7572.69
			4592.88	6634.9
			4554.63	6182.24
			4478.85	6121.66
			4444	5794.54
			4378.89	5636.22
				5347.25
			14542.3	5345.23
			11842.5	5234.04
			11490.9	5192.56
			11237.7	5032.99
			9691.33	4950.73
			9596.28	4627.87
			9478.01	4603.96
			9471.08	4422.79
			9409.8	4252.55
			9383.77	4202.31
			9348.76	4161.58
			8975.37	4080.45
			8584.91	3970.78
			8427.5	3922.67
			8111.9	3918.46
			8096.58	3913.61
			7676.64	3911.2
			7357.15	3910.48
			7331.15	3850
			7275.43	3834.71
			7177.9	3816.95
			7065.04	3811.41
			6893.38	3777.29
			6834.08	3757.77
			6827.46	3737.94
			6771.16	3734.56
			6573.85	3697.87
			6416.77	3681.05
			6283.27	3671.75
			6241	3656.35
			6234.88	3610.59
			6128.11	3561.21
			6050.61	3543.65
			5956.92	3536.53
			5818.72	3527.45
			5704.07	3527.38
			5620.96	3508.27
			5595.56	3503.2
			5435.28	3486.35
			5360.35	3473.22
			5237.37	3469.89
			5185.66	3460.12
			5183.09	3455.46
			5123.88	3429.54
			5100.34	3408.9
			5091.45	3404.14
			5085.48	3394.2
			4973.24	3353.88
			4970.93	3351.23
			4924.32	3350.79
			4916.1	3342.68
			4864.47	3329.61
			4864.28	3312.84
			4857.73	3309.8
			4817.47	3294.24
			4807.34	3261.29
			4787.61	3258.54
			4786.17	3238.87
			4777.67	3232.49
			4739.57	3231.46
			4715.08	3208.87
			4708.9	3199.79
			4704.9
			4702.25	13484.7
			4608.31	11222.9
			4588.22	10519.4
			4518.1	9181.44
			4511.9	8681.14
			4416.36	8040.62
			4414.66	7297.59
			4405.96	7271.35
			4381.73	7039.92
			4366.84	6976.2
			4351.99	6504.46
			4319.05	6453.17
			4318.34	6000.89
			4315.41	5906.73
			4298.53	5849.81
			4297.73	5661.6
			4292.61	5594.68
			4256.84	5571.41
			4222.29	5332.79
			4201.67	5257.16
			4194.1	5170.62
			4168.81	5113.48
			4147.4	5087
			4142.24	4817.65
			4129.4	4789.94
			4127.39	4746.29
			4125.44	4741.77
			4113.17	4707.55
			4069.13	4662.9
			4068.57	4604.11
			4053.71	4591.66
				4569.53
			16131.3	4437.24
			12453.1	4394.07
			10922.6	4303.33
			9342.76	4245.2
			9101.79	4187.31
			9074.6	4141.93
			8714.37	4099.24
			8423.12	4050.67
			8353.83	3972.48
			8261.93	3952.26
			8147.32	3934.38
			8083.1	3888.39
			7595.76	3856.13
			7058.2	3848.11
			6796.25	3838.37
			6515.25	3796.78
			6459.16	3752.05
			6354.25	3746.18
			6331.37	3737.77
			6315.04	3721.23
			6237.75	3707.53
			6142.58	3705.29
			6037.16	3682.69
			5973.27	3672.25
			5960.52	3647.57
			5959.7	3646.52
			5673.04	3591.43
			5397.21	3565.14
			5380.66	3561.89
			5278.63	3535.61
			5273.83	3521.29
			5271.37	3520.97
			5144.18	3520.29
			4927.15	3473.07
			4813.62	3467.9
			4662.88	3427.8
			4590.69	3413.77
			4587.21	3386.11
			4581.8	3363.58
			4562.88	3337.4
			4514.85	3334.79
			4498.39	3326.91
			4457.92	3324.84
			4448.58	3317.27
			4352.69	3317.18
			4324.65	3300.07
			4323.77	3299.75
			4214.97	3291.59
			4097.26	3290.34
			4083.43
			4052.98	16265.6
			4021.53	15543.1
			3995.45	12524.1
			3986.04	12481
			3979.67	12111.1
			3965.83	11621
			3931.7	10187
			3926.05	8890.87
			3922.36	8794.96
			3862.94	7788.31
			3835.29	7771.63
			3821.47	7415.83
			3805.21	7386.53
			3802.85	6628.72
			3801.34	6481.13
			3795.1	6346.68
			3789.77	6131.5
			3779.82	6094.92
			3772.16	5780.85
			3771.97	5665.15
			3757.37	5509.67
			3750.27	5502.79
			3713.14	5376.23
			3707.07	5370.38
			3705.74	5289.94
			3685.64	5209.1
			3676.16	4977.63
			3665.45	4912.24
			3663.95	4822.36
			3656.8	4683.92
			3650.26	4583.21
			3648.26	4569.54
			3626.75	4539.68
			3623.28	4522.48
			3621.75	4476.23
			3618.96	4363.8
			3613.6	4338.99
			3589.55	4301.46
			3589.37	4294.29
			3540.09	4273.44
			3533.01	4233.49
			3531.67	4216.95
			3517.94	4201.99
			3515.8	4109.13
			3473.17	4103.75
			3467.39	4079.72
			3462.53	4031.2
			3451.26	3992.79
			3424.98	3988.12
			3423.49	3986.89
			3405.11	3969.13
				3965.89
			16131.3	3930.14
			12453.1	3862.18
			10922.6	3845.64
			9342.76	3831.55
			9101.79	3810.78
			9074.6	3801.94
			8714.37	3786.09
			8423.12	3771.96
			8353.83	3757.71
			8261.93	3742.79
			8147.32	3730.54
			8083.1	3694.41
			7595.76	3669.13
			7058.2	3651.36
			6796.25	3626.97
			6641.8	3598.36
			6515.25	3597.4
			6459.16	3593.4
			6354.25	3583.1
			6331.37	3568.39
			6315.04	3562.12
			6237.75	3510.29
			6142.58	3503.45
			6037.16	3495.84
			5973.27	3409.16
			5960.52	3402.43
			5959.7	3390.29
			5673.04	3383.78
			5587.95	3367.94
			5397.21	3365.45
			5380.66	3356
			5278.63	3350.85
			5273.83	3319.95
			5271.37	3314.84
			5144.18	3295.48
			4927.15	3292.9
			4813.62	3283.68
			4662.88	3274.88
			4590.69	3263.98
			4587.21	3230.96
			4581.8	3228.61
			4562.88	3228.01
			4514.85	3214.23
			4498.39	3201.58
			4457.92	3195.83
			4448.58
			4447.52	12187.5
			4352.69	11748.1
			4324.65	11442
			4323.77	11332.1
			4214.97	9384.2
			4186.19	9331.41
			4160.95	8765.04
			4097.26	8213.33
			4083.43	8158.94
			4080.79	7862.58
			4052.98	7813.51
			4021.53	7808.47
			3995.45	7606.14
			3986.04	7247.73
			3979.67	6722.36
			3965.83	6595.29
			3931.7	6585.21
			3926.05	6508.47
			3922.36	6434.59
			3862.94	6198.49
			3835.29	6196.9
			3821.47	5940.84
			3805.21	5792.18
			3802.85	5734.5
			3801.34	5711.12
			3795.1	5694.97
			3789.77	5366.61
			3779.82	5237.73
			3772.16	5224.2
			3771.97	5030.29
			3757.37	4904.71
			3750.27	4813.26
			3713.14	4665.47
			3707.07	4594.95
			3705.74	4559.56
			3685.64	4505.92
			3676.16	4418.51
			3665.45	4388.36
			3663.95	4300.43
			3656.8	4289.74
			3650.26	4285.28
			3648.26	4215.37
			3626.75	4210.79
			3623.28	4196.34
			3621.75	4107.44
			3618.96	4081.55
				4056.61
			12896.6	4055.39
			11959.1	4021.04
			9923.63	4013.28
			9702.72
			9543.38	13054.3
			9465.51	12488.4
			9386.6	9428.19
			8845.1	9361.05
			8554.89	9206.6
			8417.72	7972.29
			8355.12	7134.5
			8157.82	7117.37
			8102.46	6984.43
			8078.47	6729.61
			7935.26	6701.97
			7862.68	6332.83
			7833.47	6297.3
			7524.64	6239.85
			7499.48	6204.73
			7254.89	5826.88
			6739.69	5807.51
			6578.14	5627.59
			6504.49	5596.52
			6462.8	5570.34
			6430.86	5457.99
			6385.55	5358.64
			6287.41	5320.56
			6171.41	5299.37
			5870.44	5126.18
			5754.18	5050.31
			5576.02	4937.03
			5428.84	4830.79
			5299.63	4716.4
			4999.85	4645.86
			4974.94	4581.69
			4969.7	4569.82
			4969.57	4534.67
			4892.42	4438.87
			4845.84	4257.42
			4817.64	4255.18
			4734.88	4216.41
			4701.2	4202.82
			4691.35	4132.62
			4660.39	4066.83
			4588.96	3992.02
			4572.01	3989.56
			4497.19	3983.46
			4467.05	3961.25
			4461.88	3960.9
			4437.6	3895.88
			4417.69	3889.01
			4409.06	3868.19
			4401.03	3823.47
			4334.97	3819.62
			4304.55	3770.7
			4277.31	3761.8
			4271.45	3683.48
			4248.88	3671.28
			4240.18	3646.18
			4190.66	3617.57
			4139.99	3607.27
			4138.65	3597.27
			4084.48	3588.66
			4080.77	3585.91
			4076.86	3550.45
			4030.22	3524.73
			3994.87	3480.08
			3969.62	3465.58
			3959.13	3457.42
			3956.68	3455.43
			3864.33	3455.01
			3783.6	3448.55
			3759.42	3431.64
			3752.55	3424.73
			3735.47
				14442.6
			10194.7	10542.4
			9669.71	10410.1
			9350.58	10145.4
			8897.75	9766.82
			8633.48	8642.61
			8483.75	7594.2
			8196.2	7353.88
			7976.5	7141.9
			7786.38	6814.73
			7639.57	6078.72
			7215.52	5781.49
			7036.35	5306.9
			6911.29	5017.32
			6782.94	4950.6
			6351.46	4767.49
			6334.35	4767.23
			6282.89	4738.7
			6211.24	4734.78
			6160.02	4724.4
			6053.78	4608.62
			5957.41	4561.52
			5789.43	4411.56
			5625.47	4310.32
			5454.79	4201.38
			5438.89	4189.35
			5312.42	4186.15
			5234.1	4066.04
			5125.67	4031.63
			5075.37	3974.02
			4962.31	3974.01
			4869.49	3959.22
			4861.29	3945.4
			4766.33	3939.85
			4695.91	3932.39
			4629.54	3896.35
			4537.88	3883.63
			4507.71	3870.58
			4472.56	3846.26
			4426.07	3801.13
			4194.25	3783.38
			4192.92	3779.46
			4109.06	3774.97
			4084.84	3765.43
			4069.57	3696.55
			4007.35	3683.72
			4006.62	3674.84
			4005.36	3575.82
			4003.26	3534.23
			3999.24	3533.92
			3982.2	3474.89
			3973.83
			3942.97	11808.4
			3936.8	9325.57
			3895.26	8206.32
			3870.58	7989.94
			3862	7921.76
			3849.33	6627.33
			3848.77	6532.29
			3816.11	6192.15
			3740.84	6079.48
			3721.46	5694.76
			3702.92	5396.9
			3689.57	5300.74
			3688.2	4764.42
			3686.3	4601.88
			3627.74	4487.65
			3608.42	4385.9
			3596.18	4326.22
			3591.09	4314.54
			3585.51	4210.36
			3571.45	4184.17
			3565.23	4178.37
			3555.29	4174.29
			3527.7	4145.26
			3491.39	4136.68
			3490.7	4122.03
			3484.52	4092.72
			3480.01	4043.71
			3458.66	4007.2
			3456.01	3990.57
			3455.07	3905.91
			3442.5	3830.81
			3408.52	3807.21
			3391.45	3781
			3358.81	3757.73
			3356.89	3747.24
			3348.56	3712.64
			3334.82	3701.73
				3679.76
			10713.7	3670.54
			9695.35	3608.98
			8823.81	3548.08
			8699.7	3542.15
			8615.05	3540.8
			8453.88	3523.99
			8271.65	3485.69
			7853.34	3480.98
			7687.35	3475.54
			7652.46	3448.86
			7463.73	3443.54
			7236.94	3418.95
			7064.12	3400.44
			6895.62	3398.92
			6845.18	3382.38
			6810.45	3375.43
			6741.84	3354.28
			6710.1	3353.75
			6626.56	3349.94
			6522.83	3347.45
			6478.85	3342.28
			6449.24	3328.62
			6338.7	3325.62
			6274.88	3324.31
			6252.28	3311.04
			5916.06	3300.14
			5882.1	3299.57
			5860.98
			5793.6	13364.5
			5741.29	12936.8
			5736.49	10500.3
			5719.09	9629.88
			5661.87	9404.71
			5390.88	9396.29
			5369.63	9143.66
			5321.52	8538.9
			5282.34	7607.41
			5219.78	7095.22
			5098.94	6989.36
			5097.41	6870.65
			5083.54	6592.4
			4972.76	6496.22
			4953.89	6238.27
			4922.58	6218.58
			4915.2	5910.66
			4905.16	5850.39
			4889.6	5580.86
			4879.73	5245.98
			4876.96	5101.32
			4812.52	5074.47
			4784.54	5023.3
			4721.84	4914.44
			4719.65	4903.38
			4708.22	4862.39
			4590.68	4850.67
			4570.27	4845.34
			4514.4	4754.07
			4502.81	4613.54
			4502.52	4606.59
			4489.36	4566.62
			4438.61	4492.87
			4437.69	4473.82
			4282.83	4471.2
			4242.64	4312.67
			4194.23	4306.22
			4182.2	4274
			4179.42	4222.27
			4172.27	4210
			4132.12	4167.7
			4109.93	4156.33
			4095.68	4144.77
			4071.89	4132.7
			4070.93	4075.86
			4056.7	4073.98
			4028.1	4055
			4023.29	4023.08
			4009.92	3980.64
			3997.34	3978.78
			3975.34	3959.54
			3953.79	3944.88
			3926.73	3928.34
				3921.18
			15898	3914.9
			12802.5	3885.68
			9920.62	3880.28
			9004.91	3851.8
			8895.59	3826.15
			7986.62	3783.48
			7837.89	3739.89
			7497.02	3687.55
			7078.06	3658.77
			6506.74	3658.21
			5575.34	3639.74
			5481.1	3598.76
			5368.53	3593.47
			5169.86	3589.45
			4970.97	3576.22
			4918.02	3547.45
			4904.7	3536.38
			4867.46	3529.45
			4774.38	3510.28
			4763.14	3506.59
			4631.97	3480.82
			4605.15	3467.42
			4570.39	3466.47
			4552.52	3458.22
			4523.06
			4472.34
			4462.72
			4350.43
			4225.29
			4215.68
			4213.3
			4159.5
			4150.8
			4122.41
			4116.26
			4112.03
			4021.24
			4001.34
			4000.61
			3998.5
			3993.3
			3965.61
			3962.03
			3942.26
			3920.65
			3914.76
			3904.97
			3888.28
			3883.11
			3857.34
			3851.35
			3845.48
			3830.21
			3827.3
			3784.4
			3780.77
			3769.9
			3768.22
			3754.48
			3747.21
			3738.56
			3726.28
			3720.95
			3696.64
			3671.93
			3665.84
			3650.74
			3622.04
			3587.3
			3583.78
			3560.85
			3549.13
			3546.22
			3538.76
			3529.82
			3519.97
			3514.66
			3493.29
			3481.11
			3477.95
			3456.56
			3418.78
			3407.56
			3405.44
			3402.92
			3393.57
			3392.37
			3379.58
			3366.17
			3336.14
			3320.83
			12816.6
			12290.6
			11665.4
			11499.2
			11252.6
			10851.6
			9899.06
			9695.31
			9323.38
			8816.73
			8774.74
			8060.73
			8012.11
			7749.27
			7596.63
			7069.27
			7067.23
			6884.29
			6810.89
			6660.42
			6633.65
			6595.55
			6208.74
			6206
			6128.5
			5908.07
			5878.76
			5811.5
			5726.31
			5644.95
			5588.22
			5577.27
			5446.89
			5307.56
			5197.14
			5124.5
			5097.45
			5035.7
			4942.89
			4895.63
			4868.98
			4861.12
			4679.52
			4670.54
			4655.97
			4611.69
			4590.44
			4553.11
			4487.98
			4457.56
			4450.79
			4445.89
			4396.88
			4367.28
			4334.87
			4221.96
			4214.89
			4207.82
			4171.14
			4139.09
			4072.69
			4037.85
			3949.5
			3946.97
			3932.37
			3903.98
			3891.49
			3888.62
			3885.28
			3874.55
			3803.89
			3795.59
			3772.91
			3729.83
			3699.38
			3698.98
			3689.76
			3675.37
			3654.97
			3639.7
			3623.72
			3607.47
			3597.77
			3597.69
			3567.67
			3560.85
			3513.41
			3512.36
			3486.13
			3479.64
			3477.61
			3455.59
