# Supplementary material for: DNGR-1 signalling limits dendritic cell activation for optimal antigen cross-presentation
Source: EMBO J. 2025 Oct 29;44(23):6857–91. doi: 10.1038/s44318-025-00620-z (PMC12669754; doi:10.1038/s44318-025-00620-z)
Supplement: Supplementary file 6 — Source data Fig. 5 [file 44318_2025_620_MOESM6_ESM.zip]

Archive with 45 entries (33 files):
- Figure 5/.DS_Store
- Figure 5/5A/
- Figure 5/5A/Figure 5A.xlsx
- Figure 5/5B/
- Figure 5/5B/Figure 5B.xlsx
- Figure 5/5C/
- Figure 5/5C/Figure 5C.xlsx
- Figure 5/5D/
- Figure 5/5D/Figure 5D.xlsx
- Figure 5/5E/
- Figure 5/5E/Figure 5E.xlsx
- Figure 5/5F/
- Figure 5/5F/Figure 5F.xlsx
- Figure 5/5G/
- Figure 5/5G/Figure 5G.xlsx
- Figure 5/5H/
- Figure 5/5H/C9 Wide_c2.tif
- Figure 5/5H/C9 Wide_c2+4+5.tif
- Figure 5/5H/C9 Wide_c4.tif
- Figure 5/5H/C9 Wide_c5.tif
- Figure 5/5H/C9 Zoom_c2.tif
- Figure 5/5H/C9 Zoom_c2+4+5 copy.tif
- Figure 5/5H/C9 Zoom_c2+4+5.tif
- Figure 5/5H/C9 Zoom_c4.tif
- Figure 5/5H/C9 Zoom_c5 copy.tif
- Figure 5/5H/C9 Zoom_c5.tif
- Figure 5/5H/Figure 5H.xlsx
- Figure 5/5H/I6G Wide_c2.tif
- Figure 5/5H/I6G Wide_c2+4+5.tif
- Figure 5/5H/I6G Wide_c4.tif
- Figure 5/5H/I6G Wide_c5.tif
- Figure 5/5H/I6G Zoom_c2.tif
- Figure 5/5H/I6G Zoom_c2+4+5 copy.tif
- Figure 5/5H/I6G Zoom_c2+4+5.tif
- Figure 5/5H/I6G Zoom_c4.tif
- Figure 5/5H/I6G Zoom_c5 copy.tif
- Figure 5/5H/I6G Zoom_c5.tif
- Figure 5/5I/
- Figure 5/5I/Figure 5I.xlsx
- Figure 5/5J/
- Figure 5/5J/Figure 5J.xlsx
- Figure 5/5K/
- Figure 5/5K/Figure 5K.xlsx
- Figure 5/5L/
- Figure 5/5L/Figure 5L.xlsx
