# Supplementary material for: DNGR-1 signalling limits dendritic cell activation for optimal antigen cross-presentation
Source: EMBO J. 2025 Oct 29;44(23):6857–91. doi: 10.1038/s44318-025-00620-z (PMC12669754; doi:10.1038/s44318-025-00620-z)
Supplement: Supplementary file 6 — Source data Fig. 5 [file 44318_2025_620_MOESM6_ESM.zip › Figure 5/5A/Figure 5A.xlsx]

## Sheet: Figure 5A
FIGURE	5A		DNGR-1L-OVA Beads : MuTuDC	C9 KO			KO/C9			KO/C9(I6G)			KO/C7::C9			KO/C7(G14I)::C9			KO/C9(2WA)
			27:1	0.285726	0.22518	0.229837	30.8243	28.477	26.302	14.9612	13.4522	14.3557	8.44083	10.0942	8.82274	0.402161	0.281069	0.304356	0.169291	0.22518	0.173949
Samples	Biological		9:1	0.178606	0.178606	0.239152	24.8628	23.2048	19.1389	11.1468	8.42686	5.97707	5.05956	4.93381	4.84066	0.327643	0.234495	0.411476	0.183263	0.336958	0.22518
n #	3		3:1	0.11806	0.11806	0.132032	6.77814	3.46207	1.23584	1.17063	0.891188	0.812012	0.625716	0.5838	2.11143	0.187921	0.164634	0.183263	0.257782	0.197236	0.211208
			1:1	0.22518	0.150662	0.122717	0.597772	0.360245	0.271754	0.430106	0.388189	0.318328	0.215865	0.299698	0.173949	0.192578	0.267097	0.197236	0.201893	0.183263	0.281069
Individually treated batches of cells
