# Supplementary material for: DNGR-1 signalling limits dendritic cell activation for optimal antigen cross-presentation
Source: EMBO J. 2025 Oct 29;44(23):6857–91. doi: 10.1038/s44318-025-00620-z (PMC12669754; doi:10.1038/s44318-025-00620-z)
Supplement: Supplementary file 6 — Source data Fig. 5 [file 44318_2025_620_MOESM6_ESM.zip › Figure 5/5B/Figure 5B.xlsx]

## Sheet: Figure 5B
FIGURE	5B		Dead cells-OVA : MuTuDC	C9 KO		KO/C9		KO/C7::C9		KO/C9(I6G)		KO/C9(2WA)
			2:1	0.235272	0.211632	3.37466	3.73163	2.64892	2.31796	1.66549	1.87589	0.0927249	0.100241
Samples	Biological		1:1	0.190356	0.213996	3.37703	3.34393	1.68204	1.5733	1.0934	1.47401	0.0495056	0.0739339
n #	2		1:2	0.176172	0.195084	2.69856	3.10753	1.09577	1.11704	0.857004	0.97284	0.057022	0.01944
			1:4	0.173808	0.19272	1.78842	1.3038	0.72462	0.6537	0.632424	0.7128	0.0532638	0.0645384
Individually treated batches of cells			1:8	0.161988	0.166716	0.840456	0.864096	0.615876	0.507132	0.455124	0.457488	0.0438683	0.0551429
			1:16	0.154896	0.176172	0.544956	0.48822	0.374748	0.391296	0.353472	0.419664	0.0438683	0.0589011
			1:32	0.150168	0.161988	0.39366	0.384204	0.296736	0.386568	0.277824	0.292008	0.0551429	0.0476265
			1:64	0.164352	0.176172	0.294372	0.28728	0.308556	0.353472	0.301464	0.2991	0.0288355	0.0250773
