# Supplementary material for: DNGR-1 signalling limits dendritic cell activation for optimal antigen cross-presentation
Source: EMBO J. 2025 Oct 29;44(23):6857–91. doi: 10.1038/s44318-025-00620-z (PMC12669754; doi:10.1038/s44318-025-00620-z)
Supplement: Supplementary file 6 — Source data Fig. 5 [file 44318_2025_620_MOESM6_ESM.zip › Figure 5/5C/Figure 5C.xlsx]

## Sheet: Figure 5C
FIGURE	5C		SIINFEKL (pM) : MuTuDC	C9 KO		KO/C9		KO/C7::C9		KO/C9(I6G)		KO/C9(2WA)
			10	42.8984	43.0875	42.4705	44.0378	41.6738	42.4563	42.1419	42.9149	42.0544	42.1774
Samples	Biological		2.5	41.4138	41.305	41.2341	41.2649	41.0237	41.1868	40.532	41.6738	40.6502	40.3902
n #	2		0.62	30.3763	31.7521	32.1493	33.0972	37.6007	38.1562	34.031	32.5937	30.325	34.1045
			0.16	1.08395	0.909012	1.66786	1.98227	2.52126	3.63234	2.02009	2.01773	1.63242	1.63242
Individually treated batches of cells			0.04	0.273096	0.3582	0.485856	0.52368	0.580416	0.613512	0.457488	0.580416	0.632424	0.632424
