# Supplementary material for: DNGR-1 signalling limits dendritic cell activation for optimal antigen cross-presentation
Source: EMBO J. 2025 Oct 29;44(23):6857–91. doi: 10.1038/s44318-025-00620-z (PMC12669754; doi:10.1038/s44318-025-00620-z)
Supplement: Supplementary file 6 — Source data Fig. 5 [file 44318_2025_620_MOESM6_ESM.zip › Figure 5/5E/Figure 5E.xlsx]

## Sheet: Figure 5E
FIGURE	5E		DNGR-1L Beads : MuTuDC	C9 KO		KO/C9		KO/C7::C9		KO/C9(I6G)		KO/C9(2WA)		KO/C9(Y7F)
			20:1	0.13272	0.153024	20.1685	15.6026	17.8176	17.9441	18.1245	12.8128	0.0060791	0.019656	0.666196	0.590382
Samples	Biological		10:1	0.1729	0.216461	17.6373	18.0481	14.6487	12.0921	16.5188	10.151	0.015041	0.26257	1.98052	2.04727
n #	2		5:1	0.138852	0.181263	12.3543	12.5047	12.6626	12.1982	10.2451	11.7397	0.22048	0.232484	2.14704	1.99948
			2.5:1	0.074832	0.098504	8.2272	8.08834	8.90356	9.02055	8.3334	9.45836	0.105264	0.133133	1.15797	0.873866
Individually treated batches of cells			1.25:1	0.060144	0.059204	5.20429	5.26598	7.35984	7.035	7.22764	6.38454	0.052651	0.087464	0.80136	0.803928
			0.625:1	0.02004	0.043512	2.65926	3.26986	4.74565	5.44324	4.80854	4.48688	0.02601	0.02244	0.52629	0.4848
Original histograms depicted in figure
