# Supplementary material for: DNGR-1 signalling limits dendritic cell activation for optimal antigen cross-presentation
Source: EMBO J. 2025 Oct 29;44(23):6857–91. doi: 10.1038/s44318-025-00620-z (PMC12669754; doi:10.1038/s44318-025-00620-z)
Supplement: Supplementary file 6 — Source data Fig. 5 [file 44318_2025_620_MOESM6_ESM.zip › Figure 5/5F/Figure 5F.xlsx]

## Sheet: Figure 5F
FIGURE	5F		C9 KO	KO/C9	KO/C7::C9	KO/C9(I6G)	Isotype
			0.081081	1.34177	3.52632	2.10417	0.096154
Samples	Biological		0.209302	2.3125	3.27273	1.91667	0.065217
n #	3		0.103448	3.25641	2.95349	1.5	0.1
	x6-7 Field of Views		0.101695	2.67347	3.32432	3.10256	0.034483
	Except for C9 KO, Isotype		0	2.875	3.15151	3	0.043478
	x3-4 Field of Views		0.152174	2.41026	3.03226	1.95349	0.074074
			0.025641	3.15385	3.53333	2.14286	0.040816
Individually treated batches of cells			0.083333	1.96078	3.31579	1.69697	0.051724
			0.05	1.52	3.72727	2.26531	0.071429
			0.052632	1.55932	2.83333	2.20833	0.087719
				1.44068	2.33333	1.77273
				3.6	1.56098	2.93103
				2.28125	2.20588	2.77143
				2.25	2.32143	2.81481
				1.5641	2.38462	2.48485
				2.96552	2	2.78788
				3.19355	2.36364	1.69565
				2.07692	2.51852	1.72973
				2.54167	1.83333	2.23809
				2.35	2.71429	2.26667
