# Supplementary material for: DNGR-1 signalling limits dendritic cell activation for optimal antigen cross-presentation
Source: EMBO J. 2025 Oct 29;44(23):6857–91. doi: 10.1038/s44318-025-00620-z (PMC12669754; doi:10.1038/s44318-025-00620-z)
Supplement: Supplementary file 6 — Source data Fig. 5 [file 44318_2025_620_MOESM6_ESM.zip › Figure 5/5G/Figure 5G.xlsx]

## Sheet: Figure 5G
FIGURE	5G		C9 KO	KO/C9	KO/C7::C9	KO/C9(I6G)	Isotype
			0	0.0126582	0	0.0416667	0
Samples	Biological		0	0.03125	0.030303	0.0208333	0
n #	3		0	0.025641	0	0	0
	x6-7 Field of Views		0	0.0204082	0.027027	0	0
	Except for C9 KO, Isotype		0	0.05	0	0.0263158	0
	x3-4 Field of Views		0	0.025641	0	0	0
			0	0.025641	0	0	0
Individually treated batches of cells			0	0.0196078	0	0	0
			0	0.0133333	0.0454545	0.0204082	0
			0	0.0169492	0	0	0
				0.0169492	0	0
				0.0666667	0	0
				0.0625	0	0
				0.0833333	0	0
				0.025641	0	0
				0.0344828	0	0
				0.0322581	0	0
				0.0384615	0	0
				0.0833333	0	0.0238095
				0.025	0	0
