# Supplementary material for: DNGR-1 signalling limits dendritic cell activation for optimal antigen cross-presentation
Source: EMBO J. 2025 Oct 29;44(23):6857–91. doi: 10.1038/s44318-025-00620-z (PMC12669754; doi:10.1038/s44318-025-00620-z)
Supplement: Supplementary file 6 — Source data Fig. 5 [file 44318_2025_620_MOESM6_ESM.zip › Figure 5/5I/Figure 5I.xlsx]

## Sheet: Figure 5I
FIGURE	5I		DNGR-1L-OVA Beads : MuTuDC	KO/C9 gControl				KO/C9 SHIP1 KO				KO/C9(I6G)
			27:1	0.168295	0.18113			0.139259	0.127251	0.0687688	0.050548	0.0370849	0.0320936
Samples	Biological		9:1	0.207156	0.267562			0.00542848	0.0104498	0.0500808	0.121329	0	0.0456424
n #	2 to 4		3:1	0.141878	0.178327			0	0.0506207	0.0313928	0.036532	0.00215368	0.0199464
			1:1	0.0383948	0.0900264			0	0	0.0299912	0.0113032	0	0
Individually treated batches of cells
