# Supplementary material for: DNGR-1 signalling limits dendritic cell activation for optimal antigen cross-presentation
Source: EMBO J. 2025 Oct 29;44(23):6857–91. doi: 10.1038/s44318-025-00620-z (PMC12669754; doi:10.1038/s44318-025-00620-z)
Supplement: Supplementary file 6 — Source data Fig. 5 [file 44318_2025_620_MOESM6_ESM.zip › Figure 5/5J/Figure 5J.xlsx]

## Sheet: Figure 5J
FIGURE	5J		Dead cells-OVA : MuTuDC	KO/C9 gControl		KO/C9 SHIP1 KO		KO/C9(I6G)
			1:1	8.51977	8.84977	8.5158	7.16827	2.88899	2.56101
Samples	Biological		1:3	9.19022	8.21733	4.36479	4.96516	0.930513	1.66694
n #	2		1:9	4.83027	3.77941	1.30343	1.29814	0.119882	0.135025
			1:27	0.650164	0.531789	0.205838	0.11327	0	0
Individually treated batches of cells
