# Supplementary material for: DNGR-1 signalling limits dendritic cell activation for optimal antigen cross-presentation
Source: EMBO J. 2025 Oct 29;44(23):6857–91. doi: 10.1038/s44318-025-00620-z (PMC12669754; doi:10.1038/s44318-025-00620-z)
Supplement: Supplementary file 6 — Source data Fig. 5 [file 44318_2025_620_MOESM6_ESM.zip › Figure 5/5K/Figure 5K.xlsx]

## Sheet: Figure 5K
FIGURE	5K		SIINFEKL (pM) : MuTuDC	KO/C9 gControl				KO/C9 SHIP1 KO				KO/C9(I6G)
			20	14.1989	14.1259			13.1798	13.0627	15.5423	13.9811	12.9225	13.0225
Samples	Biological		5	13.7337	13.5761			13.1608	13.1545	14.4466	14.1362	13.0379	12.7687
n #	2 to 4		1.25	5.02955	3.60705			7.91011	6.466	6.06064	3.1089	5.21794	5.11413
			0.3125	0.189199	0.196888			0.0530264	0.154367	0	0	0	0.0008134
Individually treated batches of cells
