# Supplementary material for: DNGR-1 signalling limits dendritic cell activation for optimal antigen cross-presentation
Source: EMBO J. 2025 Oct 29;44(23):6857–91. doi: 10.1038/s44318-025-00620-z (PMC12669754; doi:10.1038/s44318-025-00620-z)
Supplement: Supplementary file 6 — Source data Fig. 5 [file 44318_2025_620_MOESM6_ESM.zip › Figure 5/5L/Figure 5L.xlsx]

## Sheet: Figure 5L
FIGURE	5L		DNGR-1L Beads : MuTuDC	KO/C9 gControl			KO/C9 SHIP1 KO
			20:1	3.5784	3.80103	3.87204	3.67335	4.51848	5.15968
Samples	Biological		10:1	2.7649	2.64576	2.50905	2.9841	2.92464	3.00797
n #	3		5:1	1.6905	1.64208	1.56792	1.79136	1.79034	1.69904
			2.5:1	0.86697	0.87084	0.89121	1.04606	1.04954	1.03713
Individually treated batches of cells			1.25:1	0.418542	0.432208	0.51135	0.46157	0.464266	0.54391
			0.625:1	0.260797	0.279243	0.2856	0.321688	0.2868	0.25422
