# Supplementary material for: DNGR-1 signalling limits dendritic cell activation for optimal antigen cross-presentation
Source: EMBO J. 2025 Oct 29;44(23):6857–91. doi: 10.1038/s44318-025-00620-z (PMC12669754; doi:10.1038/s44318-025-00620-z)
Supplement: Supplementary file 7 — Source data Fig. 6 [file 44318_2025_620_MOESM7_ESM.zip]

Archive with 11 entries (6 files):
- Figure 6/.DS_Store
- Figure 6/6A/
- Figure 6/6A/Figure 6A.xlsx
- Figure 6/6B/
- Figure 6/6B/Figure 6B.xlsx
- Figure 6/6C/
- Figure 6/6C/Figure 6C.xlsx
- Figure 6/6D/
- Figure 6/6D/Figure 6D.xlsx
- Figure 6/6E/
- Figure 6/6E/Figure 6E.xlsx
