# Supplementary material for: DNGR-1 signalling limits dendritic cell activation for optimal antigen cross-presentation
Source: EMBO J. 2025 Oct 29;44(23):6857–91. doi: 10.1038/s44318-025-00620-z (PMC12669754; doi:10.1038/s44318-025-00620-z)
Supplement: Supplementary file 7 — Source data Fig. 6 [file 44318_2025_620_MOESM7_ESM.zip › Figure 6/6A/Figure 6A.xlsx]

## Sheet: Figure 6A
FIGURE	6A		H2-Dd MFI	Control			Zym-D 6.25 µg/mL			Zym-D 25 µg/mL			Zym-D 100 µg/mL				Values *(10^4)
			EV	3.167	3.3028	3.3575	3.4392	3.4094	3.1816	4.3242	4.1447	4.088	5.7045	6.1659	6.2258
Samples	Biological		C7	3.9936	4.0537	4.1324	5.3503	5.395	5.4184	9.0525	8.4751	8.4179	11.2835	11.9142	11.6837
n #	3		C7(G14I)	4.0668	4.2437	4.0783	4.0731	3.6558	3.7183	4.3272	4.347	4.2913	4.8195	5.0507	5.1174
			C9::C7	4.784	5.0475	4.8657	5.0653	4.8463	4.7364	5.8737	5.4074	5.5184	7.1241	7.0649	7.1166
Individually treated batches of cells			C9(I6G)::C7	1.7	1.8289	1.8859	2.2431	2.4066	2.2555	3.297	3.3024	3.3279	4.1779	4.3074	4.1628
			C9(Y7F)::C7	2.791	2.7839	2.6245	3.1059	3.4783	4.2301	3.5305	3.4139	3.0293	4.2279	4.3229	4.352
			CD83 MFI	Control			Zym-D 6.25 µg/mL			Zym-D 25 µg/mL			Zym-D 100 µg/mL				Values *(10^2)
			EV	2.5	2.51	2.48	2.42	2.4	2.41	2.45	2.44	2.45	2.66	2.75	2.69
			C7	2.5	2.58	2.46	2.48	2.42	2.54	3.15	3.35	3.07	5.55	5.18	5.3
			C7(G14I)	2.33	2.29	2.28	2.22	2.15	2.26	2.38	2.43	2.29	2.63	2.8	2.85
			C9::C7	2.22	2.27	2.2	2.15	2.1	2.16	2.28	2.32	2.19	2.75	2.69	2.67
			C9(I6G)::C7	2.65	2.67	2.64	2.54	2.56	2.46	3.05	3.14	2.88	5.03	5.4	5.02
			C9(Y7F)::C7	2.16	2.1	2.01	2.06	2.18	2.07	2.14	2.05	1.94	2.34	2.39	2.41
			TNF-α (ng/mL)	Control			Zym-D 6.25 µg/mL			Zym-D 25 µg/mL			Zym-D 100 µg/mL
			EV	0.808584	0.76058	0.755128	0.686365	0.663029	0.667939	0.972986	0.879048	0.872286	1.29689	1.35912	1.23229
			C7	0.85119	0.91005	0.924193	1.35329	1.25263	1.22343	4.10261	3.63822	3.29135	7.69337	7.45986	7.03484
			C7(G14I)	0.848262	0.875799	0.863851	0.810315	0.74861	0.753538	0.915213	0.922801	0.897305	1.21846	1.35698	1.25229
			C9::C7	0.625211	0.633262	0.621278	0.646119	0.605184	0.547676	0.955491	0.914567	0.881579	1.31973	1.31856	1.22907
			C9(I6G)::C7	0.412664	0.454004	0.463602	0.785812	0.787605	0.717391	1.71898	1.73942	1.72953	3.38652	3.38741	3.27255
			C9(Y7F)::C7	0.642056	0.698364	0.66897	0.712002	0.690784	0.643227	0.937615	0.922152	0.904629	1.43346	1.32335	1.34593
			Relative TNF-α	Control			Zym-D 6.25 µg/mL			Zym-D 25 µg/mL			Zym-D 100 µg/mL
			EV	1.04	0.98	0.97	0.89	0.86	0.86	1.26	1.13	1.13	1.67	1.75	1.59
			C7	0.95	1.02	1.03	1.51	1.4	1.37	4.58	4.06	3.68	8.59	8.33	7.86
			C7(G14I)	0.98	1.02	1	0.94	0.87	0.87	1.06	1.07	1.04	1.41	1.57	1.45
			C9::C7	1	1.01	0.99	1.03	0.97	0.87	1.52	1.46	1.41	2.11	2.1	1.96
			C9(I6G)::C7	0.93	1.02	1.05	1.77	1.78	1.62	3.88	3.92	3.9	7.64	7.64	7.38
			C9(Y7F)::C7	0.96	1.04	1	1.06	1.03	0.96	1.4	1.38	1.35	2.14	1.98	2.01
