# Supplementary material for: DNGR-1 signalling limits dendritic cell activation for optimal antigen cross-presentation
Source: EMBO J. 2025 Oct 29;44(23):6857–91. doi: 10.1038/s44318-025-00620-z (PMC12669754; doi:10.1038/s44318-025-00620-z)
Supplement: Supplementary file 7 — Source data Fig. 6 [file 44318_2025_620_MOESM7_ESM.zip › Figure 6/6B/Figure 6B.xlsx]

## Sheet: Figure 6B
FIGURE	6B		CD86 MFI	Control			DNGR-1L 3 nM			DNGR-1L 12 nM			DNGR-1L 50 nM				Values *(10^3)
			KO/C9	0.706	0.713	0.701	0.717	0.72	0.721	0.844	0.828	0.842	1.222	1.222	1.172
Samples	Biological		KO/C9(I6G)	0.789	0.796	0.782	0.832	0.852	0.865	1.212	1.246	1.332	3.345	3.452	3.273
n #	3		KO/C7::C9	0.899	0.929	0.906	1.016	1.012	0.985	2.276	1.956	1.991	5.154	4.956	5.05
			KO/C7(G14I)::C9	0.766	0.774	0.79	0.787	0.803	0.824	0.816	0.818	0.794	0.869	0.842	0.846
Individually treated batches of cells
			CCR7 MFI	Control			DNGR-1L 3 nM			DNGR-1L 12 nM			DNGR-1L 50 nM				Values *(10^2)
			KO/C9	3.1	3.22	3.23	2.96	2.95	2.96	3.12	2.94	2.99	3.72	3.5	3.61
			KO/C9(I6G)	2.85	3.05	2.97	3.46	3.62	3.41	3.82	3.7	3.87	4.95	4.82	5.07
			KO/C7::C9	3.82	3.93	4.4	4.34	4.25	4.44	5.69	4.99	5.48	6.62	6.15	6.46
			KO/C7(G14I)::C9	6.59	6.44	6.51	7.35	7.35	6.91	6.19	5.82	6.31	5.4	6.03	5.92
			CCL17 pg/mL	Control			DNGR-1L 3 nM			DNGR-1L 12 nM			DNGR-1L 50 nM				Values *(10^2)
			KO/C9	0.58	0.51	0.59	0.56	0.68	0.64	1	0.92	1.03	1.83	1.61	1.58
			KO/C9(I6G)	1.51	1.77	1.58	1.8	1.66	1.85	4.61	4.44	4.6	7.67	9.23	9.01
			KO/C7::C9	1.53	1.31	1.24	1.63	1.49	1.49	5.45	5	4.9	7.43	7.52	7.84
			KO/C7(G14I)::C9	0.64	0.62	0.63	0.43	0.41	0.38	0.63	0.6	0.62	1.2	1.3	1.27
			CCL22 pg/mL	Control			DNGR-1L 3 nM			DNGR-1L 12 nM			DNGR-1L 50 nM				Values *(10^2)
			KO/C9	1.2	1.49	1.2	1.13	1.4	1.53	2.27	2.47	2.02	4.44	4.43	4.39
			KO/C9(I6G)	3.09	3.04	2.78	3.02	3.56	4.04	10.92	6.29	7.33	18.11	17.34	19.84
			KO/C7::C9	2.85	2.77	2.59	3.21	3.25	4.14	11.06	11.17	11.93	22.06	23.29	21.73
			KO/C7(G14I)::C9	0.61	0.62	0.66	0.48	0.28	0.6	0.53	0.61	0.51	1.56	1.07	1.09
