# Supplementary material for: DNGR-1 signalling limits dendritic cell activation for optimal antigen cross-presentation
Source: EMBO J. 2025 Oct 29;44(23):6857–91. doi: 10.1038/s44318-025-00620-z (PMC12669754; doi:10.1038/s44318-025-00620-z)
Supplement: Supplementary file 7 — Source data Fig. 6 [file 44318_2025_620_MOESM7_ESM.zip › Figure 6/6C/Figure 6C.xlsx]

## Sheet: Figure 6C
FIGURE	6C		DNGR-1L Beads : MuTuDC	C9 KO		KO/C9		KO/C7::C9		KO/C7(G14I)::C9		KO/C9(I6G)
			20:1	0.324896	0.44604	23.3501	22.0972	24.6644	25.5156	4.488	4.42078	23.4734	23.0624
Samples	Biological		10:1	0.40946	0.293949	23.542	23.2656	20.2554	20.3685	5.80558	6.21464	19.2875	17.917
n #	2		5:1	0.167832	0.19602	17.5032	16.0894	16.1616	17.2975	7.23068	7.1928	13.4467	14.477
			2.5:1	0.166246	0.16867	10.1046	8.62576	9.95796	9.4171	5.27131	5.6842	8.06096	8.5426
Individually treated batches of cells			1.25:1	0.031185	0.0803	4.70591	4.3095	5.06	4.80872	3.3304	2.9964	4.80249	4.3466
			0.625:1	0.050592	0.058176	2.405	2.3933	2.39904	2.97682	1.6758	1.98707	2.73208	2.34612
Original histograms depicted in figure

## Sheet: Figure 6D
FIGURE	6D
Original flow plots and schematic depicted in figure

## Sheet: Figure 6E
FIGURE	6E		DNGR-1L-OVA Beads : MuTuDC	KO/C7::C9		KO/C7(G14I)::C9
			20:1	25.77	17.5	51.18	50.95
Samples	Biological		10:1	7.29	5.17	26.03	19.52
n #	2		5:1	1.32	5.06	9.63	4.73
			2.5:1	1.88	0	2.92	2.62
Individually treated batches of cells			1.25:1	0	0.17	0.9	1.92
			0.625:1	0	0	0	0
			SIINFEKL (pM) : MuTuDC	KO/C7::C9		KO/C7(G14I)::C9
			125	63.8256	65.0432	62.5161	61.5971
			62.5	62.0107	63.6188	62.2174	58.7943
			31.25	54.3373	56.0834	45.2735	48.7776
			0	0.761972	0.670076	1.38227	0.784946
