# Supplementary material for: DNGR-1 signalling limits dendritic cell activation for optimal antigen cross-presentation
Source: EMBO J. 2025 Oct 29;44(23):6857–91. doi: 10.1038/s44318-025-00620-z (PMC12669754; doi:10.1038/s44318-025-00620-z)
Supplement: Supplementary file 7 — Source data Fig. 6 [file 44318_2025_620_MOESM7_ESM.zip › Figure 6/6E/Figure 6E.xlsx]

## Sheet: Figure 6E
FIGURE	6E		DNGR-1L-OVA Beads : MuTuDC	KO/C7::C9		KO/C7(G14I)::C9
			20:1	25.77	17.5	51.18	50.95
Samples	Biological		10:1	7.29	5.17	26.03	19.52
n #	2		5:1	1.32	5.06	9.63	4.73
			2.5:1	1.88	0	2.92	2.62
Individually treated batches of cells			1.25:1	0	0.17	0.9	1.92
			0.625:1	0	0	0	0
			SIINFEKL (pM) : MuTuDC	KO/C7::C9		KO/C7(G14I)::C9
			125	63.8256	65.0432	62.5161	61.5971
			62.5	62.0107	63.6188	62.2174	58.7943
			31.25	54.3373	56.0834	45.2735	48.7776
			0	0.761972	0.670076	1.38227	0.784946
